# Supplementary material for: A Genome-Wide Screen to Identify Transcription Factors Expressed in Pelvic Ganglia of the Lower Urinary Tract
Source: Front Neurosci. 2012 Sep 12;6:130. doi: 10.3389/fnins.2012.00130 (PMC3439845; doi:10.3389/fnins.2012.00130)
Supplement: Supplementary Table S1 — Compilation of WISH samples scored for gene expression in pelvic ganglia. A summary list of WISH samples surveyed that exhibited either definitive expression, potential expression (very weak), or clearly not detected in pelvic ganglia of mouse fetal LUT is provided. The gene symbol, MTF number, gene description, MGI gene ID, Ensembl gene ID, and MGI probe ID is listed for each sample viewed and scored. Transcription factor genes are indicated in column G. [file 23615_Southard-Smith_DataSheet1.XLSX]

## Sheet: Supplementary Table 1
Gene Symbol	Description	MGI gene ID	Ensembl gene ID	MGI Probe ID	MTF Number	Pelvic Ganglia Expression	Transcription Factor
4930555K19Rik	RIKEN cDNA 4930555K19 gene	MGI:1922612	ENSMUSG00000048559	MGI:3506681	MTF1122	present
Ablim1	actin-binding LIM protein 1	MGI:1194500	ENSMUSG00000025085	MGI:3506849	MTF1346	present
Ahr	aryl-hydrocarbon receptor	MGI:105043	ENSMUSG00000019256	MGI:3506601	MTF1011	present	yes
Aip	aryl-hydrocarbon receptor-interacting protein	MGI:109622	ENSMUSG00000024847	MGI:3506406	MTF0733	present
Ankfy1	ankyrin repeat and FYVE domain containing 1	MGI:1337008	ENSMUSG00000020790	MGI:3507319	MTF1529	present
Atf2	activating transcription factor 2	MGI:109349	ENSMUSG00000027104	MGI:3506419	MTF0755	present	yes
Atf4	activating transcription factor 4	MGI:88096	ENSMUSG00000042406	MGI:3506420	MTF0756	present	yes
Atf5	activating transcription factor 5	MGI:2141857	ENSMUSG00000038539	MGI:3506442	MTF0785	present	yes
Bach2	BTB and CNC homology 2	MGI:894679	ENSMUSG00000040270	MGI:3506292	MTF0582	present	yes
Bop1	block of proliferation 1	MGI:1334460	ENSMUSG00000022557	MGI:3506561	MTF0947	present
Brca1	breast cancer 1	MGI:104537	ENSMUSG00000017146	MGI:3506956	MTF1518	present
Brd2	bromodomain containing 2	MGI:99495	ENSMUSG00000024335	MGI:3506083	MTF0221	present
Brd9	bromodomain containing 9	MGI:2145317	ENSMUSG00000057649	MGI:3507160	MTF1959	present
Cbl	Casitas B-lineage lymphoma	MGI:88279	ENSMUSG00000034342	MGI:3506980	MTF1556	present
Chd4	chromodomain helicase DNA binding protein 4	MGI:1344380	ENSMUSG00000063870	MGI:3506981	MTF1557	present
Cited2	Cbp/p300-interacting transactivator, with Glu/Asp-rich carboxy-terminal domain, 2	MGI:1306784	ENSMUSG00000039910	MGI:3507264	MTF1133	present	yes
Cnot7	CCR4-NOT transcription complex, subunit 7	MGI:1298230	ENSMUSG00000031601	MGI:3506708	MTF1158	present
Cops3	COP9 (constitutive photomorphogenic) homolog, subunit 3 (Arabidopsis thaliana)	MGI:1349409	ENSMUSG00000019373	MGI:3506821	MTF1309	present
Cops6	COP9 (constitutive photomorphogenic) homolog, subunit 6 (Arabidopsis thaliana)	MGI:1349439	ENSMUSG00000019494	MGI:3506705	MTF1155	present
Crip2	cysteine rich protein 2	MGI:1915587	ENSMUSG00000006356	MGI:3507380	MTF1826	present
Cttn	cortactin	MGI:99695	ENSMUSG00000031078	MGI:3506589	MTF0994	present
Cux2	cut-like homeobox 2	MGI:107321	ENSMUSG00000042589	MGI:3506411	MTF0744	present	yes
Dcun1d3	DCN1, defective in cullin neddylation 1, domain containing 3 (S. cerevisiae)	MGI:2679003	ENSMUSG00000048787	MGI:3507093	MTF1816	present
Dido1	death inducer-obliterator 1	MGI:1344352	ENSMUSG00000038914	MGI:3506809	MTF1296	present	yes
Dpf1	D4, zinc and double PHD fingers family 1	MGI:1352748	ENSMUSG00000030584	MGI:3506878	MTF1376	present	yes
Dpf2	D4, zinc and double PHD fingers family 2	MGI:109529	ENSMUSG00000024826	MGI:3506811	MTF1298	present	yes
Dpf3	D4, zinc and double PHD fingers, family 3	MGI:1917377	ENSMUSG00000021221	MGI:3506947	MTF1503	present
E4f1	E4F transcription factor 1	MGI:109530	ENSMUSG00000024137	MGI:3506544	MTF0923	present	yes
Eea1	early endosome antigen 1	MGI:2442192	ENSMUSG00000036499	MGI:3506964	MTF1538	present
Eif4h	eukaryotic translation initiation factor 4H	MGI:1341822	ENSMUSG00000040731	MGI:3507153	MTF1933	present
Ets2	E26 avian leukemia oncogene 2, 3' domain	MGI:95456	ENSMUSG00000022895	MGI:3506181	MTF0400	present	yes
Fos	FBJ osteosarcoma oncogene	MGI:95574	ENSMUSG00000021250	MGI:3506282	MTF0567	present	yes
Foxk2	forkhead box K2	MGI:1916087	ENSMUSG00000039275	MGI:3507135	MTF1899	present	yes
Gata2	GATA binding protein 2	MGI:95662	ENSMUSG00000015053	MGI:3506454	MTF0805	present	yes
Gata3	GATA binding protein 3	MGI:95663	ENSMUSG00000015619	MGI:3506455	MTF0806	present	yes
Gtf2a1	general transcription factor II A, 1	MGI:1933277	ENSMUSG00000020962	MGI:3507159	MTF1956	present	yes
Gtf3a	general transcription factor III A	MGI:1913846	ENSMUSG00000016503	MGI:3507116	MTF1861	present	yes
Hand1	heart and neural crest derivatives expressed transcript 1	MGI:103577	ENSMUSG00000037335	MGI:3506465	MTF0823	present	yes
Hand2	Heart and neural crest derivatives expressed transcript 2	MGI:103580	ENSMUSG00000038193	MGI:4879935	MTF0972	present	yes
Heyl	hairy/enhancer-of-split related with YRPW motif-like	MGI:1860511	ENSMUSG00000032744	MGI:3506566	MTF0955	present	yes
Hivep2	human immunodeficiency virus type I enhancer binding protein 2	MGI:1338076	ENSMUSG00000015501	MGI:3506371	MTF0689	present	yes
Hmbox1	homeobox containing 1	MGI:2445066	ENSMUSG00000021972	MGI:3506750	MTF1211	present	yes
Hmgxb3	HMG box domain containing 3	MGI:2441817	ENSMUSG00000024622	MGI:3507185	MTF2008	present	yes
Hmx1	H6 homeobox 1	MGI:107178	ENSMUSG00000067438	MGI:3505909	MTF0006	present	yes
Hoxc10	homeobox C10	MGI:96192	ENSMUSG00000022484	MGI:3505991	MTF0105	present	yes
Hoxc8	homeobox C8	MGI:96198	ENSMUSG00000001657	MGI:3506154	MTF0319	present	yes
Hoxd10	homeobox D10	MGI:96202	ENSMUSG00000050368	MGI:3505992	MTF0106	present	yes
Hoxd3	homeo box D3	MGI:96207	ENSMUSG00000079277	MGI:3506018	MTF0135	present
Ing4	inhibitor of growth family, member 5	MGI:107307	ENSMUSG00000030330	MGI:3507271	MTF1285	present
Irf5	interferon regulatory factor 5	MGI:1350924	ENSMUSG00000029771	MGI:3506276	MTF0560	present	yes
Isl1	ISL1 transcription factor, LIM/homeodomain	MGI:101791	ENSMUSG00000042258	MGI:3506882	MTF1380	present	yes
Jund	Jun proto-oncogene related gene d	MGI:96648	ENSMUSG00000071076	MGI:3506268	MTF0551	present	yes
Kbtbd5	kelch repeat and BTB (POZ) domain containing 5	MGI:1919580	ENSMUSG00000074001	MGI:3507040	MTF1668	present
Kdm4a	lysine (K)-specific demethylase 4A	MGI:2446210	ENSMUSG00000033326	MGI:3506912	MTF1428	present	yes
Kdm4b	lysine (K)-specific demethylase 4B	MGI:2442355	ENSMUSG00000024201	MGI:3506906	MTF1420	present	yes
Kdm5b	lysine (K)-specific demethylase 5B	MGI:1922855	ENSMUSG00000042207	MGI:3506655	MTF1089	present	yes
Kif1a	kinesin family member 1A	MGI:108391	ENSMUSG00000014602	MGI:3506725	MTF1178	present
Kif1b	kinesin family member 1B	MGI:108426	ENSMUSG00000063077	MGI:3506726	MTF1179	present
Klf7	Kruppel-like factor 7 (ubiquitous)	MGI:1935151	ENSMUSG00000025959	MGI:3506549	MTF0931	present	yes
Klhl9	kelch-like 9 (Drosophila)	MGI:2180122	ENSMUSG00000070923	MGI:3506977	MTF1553	present
Lass5	LAG1 homolog, ceramide synthase 5	MGI:1919199	ENSMUSG00000023021	MGI:3507168	MTF1983	present	yes
Lcor	ligand dependent nuclear receptor corepressor	MGI:2443930	ENSMUSG00000025019	MGI:3507148	MTF1923	present
Limk1	LIM-domain containing, protein kinase	MGI:104572	ENSMUSG00000029674	MGI:3506920	MTF1451	present
Lmo1	LIM domain only 1	MGI:101776	ENSMUSG00000026468	MGI:3506048	MTF0178	present	yes
Lztr1	leucine-zipper-like transcriptional regulator, 1	MGI:1914113	ENSMUSG00000022761	MGI:3506441	MTF0783	present
Maff	v-maf musculoaponeurotic fibrosarcoma oncogene family, protein F (avian)	MGI:96910	ENSMUSG00000042622	MGI:3506271	MTF0555	present	yes
Mafg	v-maf musculoaponeurotic fibrosarcoma oncogene family, protein G (avian)	MGI:96911	ENSMUSG00000051510	MGI:3506272	MTF0556	present	yes
Mkrn2	makorin, ring finger protein, 2	MGI:1914277	ENSMUSG00000000439	MGI:3506522	MTF0891	present
Mllt4	myeloid/lymphoid or mixed-lineage leukemia (trithorax homolog, Drosophila); translocated to, 4	MGI:1314653	ENSMUSG00000068036	MGI:3506731	MTF1184	present
Mnt	max binding protein	MGI:109150	ENSMUSG00000000282	MGI:3506737	MTF1193	present	yes
Mpnd	MPN domain containing	MGI:1915297	ENSMUSG00000003199	MGI:3506699	MTF1149	present
Mrps17	mitochondrial ribosomal protein S17	MGI:1913508	ENSMUSG00000034211	MGI:3507306	MTF1490	present
Mxd1	MAX dimerization protein 1	MGI:96908	ENSMUSG00000001156	MGI:3507251	MTF0799	present	yes
Myc	myelocytomatosis oncogene	MGI:97250	ENSMUSG00000022346	MGI:3507094	MTF1817	present	yes
Myt1	myelin transcription factor 1	MGI:1100535	ENSMUSG00000010505	MGI:3506529	MTF0902	present	yes
Myt1l	myelin transcription factor 1-like	MGI:1100511	ENSMUSG00000061911	MGI:3506532	MTF0907	present	yes
Ncoa2	nuclear receptor coactivator 2	MGI:1276533	ENSMUSG00000005886	MGI:3506320	MTF0618	present	yes
Ndrg1	N-myc downstream regulated gene 1	MGI:1341799	ENSMUSG00000005125	MGI:3506570	MTF0964	present
Ndrg2	N-myc downstream regulated gene 2	MGI:1352498	ENSMUSG00000004558	MGI:3507258	MTF0967	present
Ndrg3	N-myc downstream regulated gene 3	MGI:1352499	ENSMUSG00000027634	MGI:3506575	MTF0970	present
Ndrg4	N-myc downstream regulated gene 4	MGI:2384590	ENSMUSG00000036564	MGI:3506573	MTF0968	present
Nfe2l1	nuclear factor, erythroid derived2, -like 1	MGI:99421	ENSMUSG00000038615	MGI:3506287	MTF0573	present	yes
Nr2f1	nuclear receptor subfamily 2, group F, member 1	MGI:1352451	ENSMUSG00000069171	MGI:3505968	MTF0077	present
Nr4a1	nuclear receptor subfamily 4, group A, member 1	MGI:1352454	ENSMUSG00000023034	MGI:3505942	MTF0050	present	yes
Onecut1	one cut domain, family member 1	MGI:1196423	ENSMUSG00000043013	MGI:3506030	MTF0151	present	yes
Otp	orthopedia homolog (Drosophila)	MGI:99835	ENSMUSG00000021685	MGI:3506061	MTF0191	present	yes
Pax3	paired box gene 3	MGI:97487	ENSMUSG00000004872	MGI:3506121	MTF0265	present	yes
Pcgf1	polycomb group ring finger 1	MGI:1917087	ENSMUSG00000069678	MGI:3507057	MTF1700	present
Pcgf3	polycomb group ring finger 3	MGI:1916837	ENSMUSG00000033623	MGI:3506608	MTF1023	present	yes
Phf1	PHD finger protein 1	MGI:98647	ENSMUSG00000024193	MGI:3506799	MTF1283	present	yes
Phip	pleckstrin homology domain interacting protein	MGI:1932404	ENSMUSG00000032253	MGI:3506100	MTF0241	present
Phox2b	paired-like homeobox 2b	MGI:1100882	ENSMUSG00000012520	MGI:1100882	MTF0363	present	yes
Plxna3	plexin A3	MGI:107683	ENSMUSG00000031398	MGI:3506840	MTF1335	present
Plxnc1	plexin C1	MGI:1890127	ENSMUSG00000074785	MGI:3507272	MTF1329	present
Pogz	pogo transposable element with ZNF domain	MGI:2442117	ENSMUSG00000038902	MGI:3507124	MTF1874	present
Pou2f2	POU domain, class 2, transcription factor 2	MGI:101897	ENSMUSG00000008496	MGI:3506081	MTF0219	present	yes
Pou3f3	POU domain, class 3, transcription factor 3	MGI:102564	ENSMUSG00000045515	MGI:3506074	MTF0210	present	yes
Pou6f1	POU domain, class 6, transcription factor 1	MGI:102935	ENSMUSG00000009739	MGI:3506078	MTF0215	present	yes
Prox1	prospero-related homeobox 1	MGI:97772	ENSMUSG00000010175	MGI:3506158	MTF0329	present	yes
Prrx1	paired related homeobox 1	MGI:97712	ENSMUSG00000026586	MGI:3506063	MTF0196	present	yes
Rnf112	ring finger protein 112	MGI:106611	ENSMUSG00000010086	MGI:3506504	MTF0870	present	yes
Rnf113a1	ring finger protein 113A1	MGI:1917192	ENSMUSG00000036537	MGI:3506633	MTF1052	present	yes
Rnf130	ring finger protein 130	MGI:1891717	ENSMUSG00000020376	MGI:3506527	MTF0900	present
Rnf14	ring finger protein 14	MGI:1929668	ENSMUSG00000060450	MGI:3506617	MTF1033	present	yes
Rnf187	ring finger protein 187	MGI:1914224	ENSMUSG00000020496	MGI:3507273	MTF1390	present
Rnf41	ring finger protein 41	MGI:1914838	ENSMUSG00000025373	MGI:3506629	MTF1048	present	yes
Rnf44	ring finger protein 44	MGI:2145310	ENSMUSG00000034928	MGI:3506630	MTF1049	present
Rorc	RAR-related orphan receptor gamma	MGI:104856	ENSMUSG00000028150	MGI:3505950	MTF0058	present	yes
Rtn2	reticulon 2 (Z-band associated protein)	MGI:107612	ENSMUSG00000030401	MGI:3506367	MTF0682	present
Rtn4	reticulon 4	MGI:1915835	ENSMUSG00000020458	MGI:3506368	MTF0684	present
Satb1	special AT-rich sequence binding protein 1	MGI:105084	ENSMUSG00000023927	MGI:3506384	MTF0706	present	yes
Sf1	splicing factor 1	MGI:1095403	ENSMUSG00000024949	MGI:3506503	MTF0869	present
Sin3b	transcriptional regulator, SIN3B (yeast)	MGI:107158	ENSMUSG00000031622	MGI:3507108	MTF1846	present	yes
Six1	sine oculis-related homeobox 1 homolog (Drosophila)	MGI:102780	ENSMUSG00000051367	MGI:3506050	MTF0180	present	yes
Smad9	MAD homolog 9 (Drosophila)	MGI:1859993	ENSMUSG00000027796	MGI:3507403	MTF2019	present
Smarca4	SWI/SNF related, matrix associated, actin dependent regulator of chromatin, subfamily a, member 4	MGI:88192	ENSMUSG00000032187	MGI:3506334	MTF0639	present	yes
Smarcd1	SWI/SNF related, matrix associated, actin dependent regulator of chromatin, subfamily d, member 1	MGI:1933623	ENSMUSG00000023018	MGI:3506338	MTF0643	present
Snf8	SNF8, ESCRT-II complex subunit, homolog (S. cerevisiae)	MGI:1343161	ENSMUSG00000006058	MGI:3506720	MTF1173	present
Sox10	SRY-box containing gene 10	MGI:98358	ENSMUSG00000033006	MGI:3506241	MTF0511	present	yes
Sox2	SRY-box containing gene 2	MGI:98364	ENSMUSG00000074637	MGI:3506235	MTF0503	present	yes
Sox4	SRY-box containing gene 4	MGI:98366	ENSMUSG00000043626	MGI:3506236	MTF0505	present	yes
Sox9	SRY-box containing gene 9	MGI:98371	ENSMUSG00000000567	MGI:3506240	MTF0510	present	yes
Sqstm1	sequestosome 1	MGI:107931	ENSMUSG00000015837	MGI:3506375	MTF0693	present
Srebf2	sterol regulatory element binding factor 2	MGI:107585	ENSMUSG00000022463	MGI:3506746	MTF1206	present	yes
Stat3	signal transducer and activator of transcription 3	MGI:103038	ENSMUSG00000004040	MGI:3506433	MTF0773	present	yes
Tacc2	transforming, acidic coiled-coil containing protein 2	MGI:1928899	ENSMUSG00000030852	MGI:3506331	MTF0635	present
Tbx3	T-box 3	MGI:98495	ENSMUSG00000018604	MGI:3506823	MTF1311	present	yes
Tcf4	transcription factor 4	MGI:98506	ENSMUSG00000053477	MGI:3507156	MTF1939	present	yes
Tcfap2b	transcription factor AP-2 beta	MGI:104672	ENSMUSG00000025927	MGI:3506438	MTF0778	present	yes
Tead1	TEA domain family member 1	MGI:101876	ENSMUSG00000055320	MGI:3506303	MTF0596	present	yes
Thbs3	thrombospondin 3	MGI:98739	ENSMUSG00000028047	MGI:3506954	MTF1516	present
Tomm6	translocase of outer mitochondrial membrane 6 homolog (yeast)	MGI:1913369	ENSMUSG00000033475	MGI:3506038	MTF0164	present
Trim16	tripartite motif protein 16	MGI:2137356	ENSMUSG00000047821	MGI:3506644	MTF1065	present
Trim2	tripartite motif protein 2	MGI:1933163	ENSMUSG00000027993	MGI:3506662	MTF1098	present
Trim3	tripartite motif protein 3	MGI:1860040	ENSMUSG00000036989	MGI:3506637	MTF1056	present
Trim47	tripartite motif-containing 47	MGI:1917374	ENSMUSG00000020773	MGI:3507280	MTF1426	present
Trim68	tripartite motif-containing 68	MGI:2142077	ENSMUSG00000073968	MGI:3507056	MTF1697	present
Trim8	tripartite motif-containing 8	MGI:1933302	ENSMUSG00000025034	MGI:3506639	MTF1060	present
Trim9	tripartite motif protein 9	MGI:2137354	ENSMUSG00000021071	MGI:3507275	MTF1396	present
Usf1	upstream transcription factor 1	MGI:99542	ENSMUSG00000026641	MGI:3506469	MTF0830	present	yes
Usf2	upstream transcription factor 2	MGI:99961	ENSMUSG00000058239	MGI:3506470	MTF0831	present	yes
Vps26b	vacuolar protein sorting 26 homolog B (yeast)	MGI:1917656	ENSMUSG00000031988	MGI:3507308	MTF1493	present
Zbtb16	zinc finger and BTB domain containing 16	MGI:103222	ENSMUSG00000066687	MGI:3507064	MTF1759	present
Zbtb22	zinc finger and BTB domain containing 22	MGI:1931870	ENSMUSG00000051390	MGI:3507072	MTF1769	present	yes
Zcchc14	zinc finger, CCHC domain containing 14	MGI:2159407	ENSMUSG00000061410	MGI:3506971	MTF1545	present
Zfhx2	zinc finger homeobox 2	MGI:2686934	ENSMUSG00000040721	MGI:3506960	MTF1525	present	yes
Zfhx3	zinc finger homeobox 3	MGI:99948	ENSMUSG00000038872	MGI:3506022	MTF0141	present	yes
Zfp318	zinc finger protein 318	MGI:1889348	ENSMUSG00000015597	MGI:3507073	MTF1770	present	yes
Zfp326	zinc finger protein 326	MGI:1927246	ENSMUSG00000029290	MGI:3507074	MTF1771	present
Zfp426	zinc finger protein 426	MGI:1920248	ENSMUSG00000059475	MGI:3506872	MTF1369	present	yes
Zfp467	zinc finger protein 467	MGI:1916160	ENSMUSG00000068551	MGI:3506526	MTF0898	present	yes
Zfp612	zinc finger protein 612	MGI:2443465	ENSMUSG00000044676	MGI:3506884	MTF1382	present	yes
Zmynd8	zinc finger, MYND-type containing 8	MGI:1918025	ENSMUSG00000039671	MGI:3506989	MTF1571	present	yes
Znrf1	zinc and ring finger 1	MGI:2177308	ENSMUSG00000033545	MGI:3506632	MTF1051	present
Zscan21	zinc finger and SCAN domain containing 21	MGI:99182	ENSMUSG00000037017	MGI:3506533	MTF0908	present	yes
Anapc11	anaphase promoting complex subunit 11 homolog (yeast)	MGI:1913406	ENSMUSG00000025135	MGI:3507268	MTF1216	potentially present
Arid1a	AT rich interactive domain 1A (SWI-like)	MGI:1935147	ENSMUSG00000007880	MGI:3507311	MTF1500	potentially present	yes
Bach1	BTB and CNC homology 1	MGI:894680	ENSMUSG00000025612	MGI:3506291	MTF0581	potentially present	yes
Bfar	bifunctional apoptosis regulator	MGI:1914368	ENSMUSG00000022684	MGI:3507307	MTF1491	potentially present
Birc6	baculoviral IAP repeat-containing 6	MGI:1276108	ENSMUSG00000024073	MGI:3507283	MTF1436	potentially present
Brd3	bromodomain containing 3	MGI:1914632	ENSMUSG00000026918	MGI:3506085	MTF0223	potentially present
Btf3	basic transcription factor 3	MGI:1202875	ENSMUSG00000021660	MGI:3506346	MTF0654	potentially present	yes
Cops2	COP9 (constitutive photomorphogenic) homolog, subunit 2 (Arabidopsis thaliana)	MGI:1330276	ENSMUSG00000027206	MGI:3506820	MTF1308	potentially present	yes
Cops4	COP9 (constitutive photomorphogenic) homolog, subunit 4 (Arabidopsis thaliana)	MGI:1349414	ENSMUSG00000035297	MGI:3506822	MTF1310	potentially present	yes
Creb3	cAMP responsive element binding protein 3	MGI:99946	ENSMUSG00000028466	MGI:3506696	MTF1145	potentially present	yes
Egln1	EGL nine homolog 1 (C. elegans)	MGI:1932286	ENSMUSG00000031987	MGI:3507276	MTF1398	potentially present
Epas1	endothelial PAS domain protein 1	MGI:109169	ENSMUSG00000024140	MGI:3506258	MTF0540	potentially present
Gmeb1	glucocorticoid modulatory element binding protein 1	MGI:2135604	ENSMUSG00000028901	MGI:3506569	MTF0963	potentially present	yes
Gtf2ird1	general transcription factor II I repeat domain-containing 1	MGI:1861942	ENSMUSG00000023079	MGI:3506563	MTF0950	potentially present
Hivep1	human immunodeficiency virus type I enhancer binding protein 1	MGI:96100	ENSMUSG00000021366	MGI:3507284	MTF1437	potentially present	yes
Hmgb1	high mobility group box 1	MGI:96113	ENSMUSG00000066551	MGI:3506205	MTF0465	potentially present	yes
Hmgb2	high mobility group box 2	MGI:96157	ENSMUSG00000054717	MGI:3506206	MTF0467	potentially present	yes
Hoxa10	homeobox A10	MGI:96171	ENSMUSG00000000938	MGI:3505990	MTF0103	potentially present	yes
Hoxb9	homeobox B9	MGI:96190	ENSMUSG00000020875	MGI:3506153	MTF0317	potentially present	yes
Hoxc9	homeobox C9	MGI:96199	ENSMUSG00000036139	MGI:3505989	MTF0102	potentially present
Id1	inhibitor of DNA binding 1	MGI:96396	ENSMUSG00000042745	MGI:3506733	MTF1187	potentially present
Id2	inhibitor of DNA binding 2	MGI:96397	ENSMUSG00000020644	MGI:3507266	MTF1188	potentially present	yes
Lmo4	LIM domain only 4	MGI:109360	ENSMUSG00000028266	MGI:3506040	MTF0167	potentially present	yes
Maml3	mastermind like 3 (Drosophila)	MGI:2389461	ENSMUSG00000061143	MGI:3506321	MTF0619	potentially present
Mcrs1	microspherule protein 1	MGI:1858420	ENSMUSG00000037570	MGI:3506727	MTF1180	potentially present
Mef2c	myocyte enhancer factor 2C	MGI:99458	ENSMUSG00000005583	MGI:3506308	MTF0603	potentially present	yes
Meis1	Meis homeobox 1	MGI:104717	ENSMUSG00000020160	MGI:3506002	MTF0118	potentially present	yes
Meox2	mesenchyme homeobox 2	MGI:103219	ENSMUSG00000036144	MGI:3506111	MTF0253	potentially present	yes
Mll3	myeloid/lymphoid or mixed-lineage leukemia 3	MGI:2444959	ENSMUSG00000038056	MGI:3506899	MTF1413	potentially present	yes
Msx2	homeobox, msh-like 2	MGI:97169	ENSMUSG00000021469	MGI:3506104	MTF0246	potentially present	yes
Naip2	NLR family, apoptosis inhibitory protein 2	MGI:1298226	ENSMUSG00000078945	MGI:3506922	MTF1453	potentially present
Nr2c1	nuclear receptor subfamily 2, group C, member 1	MGI:1352465	ENSMUSG00000005897	MGI:3505969	MTF0078	potentially present	yes
Obox5	oocyte specific homeobox 5	MGI:2149035	ENSMUSG00000074366	MGI:3507378	MTF1807	potentially present
Pbrm1	polybromo 1	MGI:1923998	ENSMUSG00000042323	MGI:3507183	MTF2006	potentially present
Phf10	PHD finger protein 10	MGI:1919307	ENSMUSG00000023883	MGI:3506802	MTF1288	potentially present
Phf14	PHD finger protein 14	MGI:1923539	ENSMUSG00000029629	MGI:3506808	MTF1295	potentially present
Phox2a	paired-like homeobox 2a	MGI:106633	ENSMUSG00000007946	MGI:3506017	MTF0134	potentially present	yes
Pknox1	Pbx/knotted 1 homeobox	MGI:1201409	ENSMUSG00000006705	MGI:3506006	MTF0123	potentially present	yes
Pou2f1	POU domain, class 2, transcription factor 1	MGI:101898	ENSMUSG00000026565	MGI:3506070	MTF0205	potentially present	yes
Pou3f1	POU domain, class 3, transcription factor 1	MGI:101896	ENSMUSG00000090125	MGI:3506072	MTF0208	potentially present
Pxn	paxillin	MGI:108295	ENSMUSG00000029528	MGI:3506923	MTF1454	potentially present
Qrich1	glutamine-rich 1	MGI:1916482	ENSMUSG00000006673	MGI:3506904	MTF1418	potentially present
Rara	retinoic acid receptor, alpha	MGI:97856	ENSMUSG00000037992	MGI:3505977	MTF0087	potentially present	yes
Rarg	retinoic acid receptor, gamma	MGI:97858	ENSMUSG00000001288	MGI:3505948	MTF0056	potentially present	yes
Ring1	ring finger protein 1	MGI:1101770	ENSMUSG00000024325	MGI:3506606	MTF1021	potentially present	yes
Rlf	rearranged L-myc fusion sequence	MGI:1924705	ENSMUSG00000049878	MGI:3506905	MTF1419	potentially present	yes
Rnf103	ring finger protein 103	MGI:109483	ENSMUSG00000052656	MGI:3507286	MTF1443	potentially present
Rnf115	ring finger protein 115	MGI:1915095	ENSMUSG00000028098	MGI:3506635	MTF1054	potentially present	yes
Rnf5	ring finger protein 5	MGI:1860076	ENSMUSG00000015478	MGI:3506610	MTF1025	potentially present
Rxrb	retinoid X receptor beta	MGI:98215	ENSMUSG00000039656	MGI:3505987	MTF0100	potentially present	yes
Smarca2	SWI/SNF related, matrix associated, actin dependent regulator of chromatin, subfamily a, member 2	MGI:99603	ENSMUSG00000024921	MGI:3506333	MTF0637	potentially present	yes
Sox18	SRY-box containing gene 18	MGI:103559	ENSMUSG00000046470	MGI:3506243	MTF0518	potentially present	yes
Sox7	SRY-box containing gene 7	MGI:98369	ENSMUSG00000063060	MGI:3506239	MTF0509	potentially present	yes
Tcf20	transcription factor 20	MGI:108399	ENSMUSG00000041852	MGI:3506462	MTF0818	potentially present	yes
Tfe3	transcription factor E3	MGI:98511	ENSMUSG00000000134	MGI:3507260	MTF1020	potentially present	yes
Tgif1	TGFB-induced factor homeobox 1	MGI:1194497	ENSMUSG00000047407	MGI:3506004	MTF0121	potentially present	yes
Tgif2	TGFB-induced factor homeobox 2	MGI:1915299	ENSMUSG00000062175	MGI:3506005	MTF0122	potentially present	yes
Thap7	THAP domain containing 7	MGI:1916259	ENSMUSG00000022760	MGI:3507034	MTF1658	potentially present
Tox	thymocyte selection-associated high mobility group box	MGI:2181659	ENSMUSG00000041272	MGI:3506219	MTF0484	potentially present	yes
Trim35	tripartite motif-containing 35	MGI:1914104	ENSMUSG00000022043	MGI:3506680	MTF1121	potentially present
Xbp1	X-box binding protein 1	MGI:98970	ENSMUSG00000020484	MGI:3506598	MTF1007	potentially present	yes
Zbtb1	zinc finger and BTB domain containing 1	MGI:2442326	ENSMUSG00000033454	MGI:3507121	MTF1868	potentially present	yes
Zfp259	zinc finger protein 259	MGI:1330262	ENSMUSG00000032078	MGI:3506511	MTF0878	potentially present	yes
Zfp27	zinc finger protein 27	MGI:99174	ENSMUSG00000062040	MGI:3507068	MTF1764	potentially present	yes
Zfp28	zinc finger protein 28	MGI:99175	ENSMUSG00000062861	MGI:3506478	MTF0840	potentially present	yes
Zfp369	zinc finger protein 369	MGI:2176229	ENSMUSG00000021514	MGI:3506667	MTF1105	potentially present
Zfp445	zinc finger protein 445	MGI:2143340	ENSMUSG00000047036	MGI:3507391	MTF1873	potentially present	yes
Zfp46	zinc finger protein 46	MGI:99192	ENSMUSG00000051351	MGI:3506668	MTF1106	potentially present	yes
Zfp532	zinc finger protein 532	MGI:3036282	ENSMUSG00000042439	MGI:3507158	MTF1950	potentially present	yes
Zfp639	zinc finger protein 639	MGI:1915028	ENSMUSG00000027667	MGI:3507128	MTF1886	potentially present	yes
Zfp692	zinc finger protein 692	MGI:2144276	ENSMUSG00000037243	MGI:3507357	MTF1695	potentially present	yes
Zfp90	zinc finger protein 90	MGI:104786	ENSMUSG00000031907	MGI:3506926	MTF1459	potentially present
Zfr	zinc finger RNA binding protein	MGI:1341890	ENSMUSG00000022201	MGI:3507375	MTF1789	potentially present
Zmym3	zinc finger, MYM-type 3	MGI:1927231	ENSMUSG00000031310	MGI:3506512	MTF0879	potentially present
Zmynd19	zinc finger, MYND domain containing 19	MGI:1914437	ENSMUSG00000026974	MGI:3506523	MTF0894	potentially present
5830428H23Rik	RIKEN cDNA 5830428H23 gene	MGI:1926073	ENSMUSG00000074733)	MGI:3507281	MTF1427	not detected
Abtb2	ankyrin repeat and BTB (POZ) domain containing 2	MGI:2139365	ENSMUSG00000032724	MGI:3507322	MTF1532	not detected
Aggf1	RIKEN cDNA 2010009L17 gene	MGI:1913799	ENSMUSG00000021681	MGI:3506732	MTF1185	not detected
Ahrr	aryl-hydrocarbon receptor repressor	MGI:1333776	ENSMUSG00000021575	MGI:3506603	MTF1016	not detected	yes
Alx4	aristaless-like homeobox 4	MGI:108359	ENSMUSG00000040310	MGI:3506166	MTF0380	not detected	yes
Anubl1	AN1, ubiquitin-like, homolog (Xenopus laevis)	MGI:1914742	ENSMUSG00000042213	MGI:3507000	MTF1590	not detected
Arid3a	AT rich interactive domain 3A (BRIGHT-like)	MGI:1328360	ENSMUSG00000019564	MGI:3506917	MTF1438	not detected	yes
Arnt	aryl hydrocarbon receptor nuclear translocator	MGI:88071	ENSMUSG00000015522	MGI:3506253	MTF0535	not detected	yes
Arnt2	aryl hydrocarbon receptor nuclear translocator 2	MGI:107188	ENSMUSG00000015709	MGI:3506255	MTF0537	not detected	yes
Arntl2	aryl hydrocarbon receptor nuclear translocator-like 2	MGI:2684845	ENSMUSG00000040187	MGI:3506254	MTF0536	not detected	yes
Ash2l	ash2 (absent, small, or homeotic)-like (Drosophila)	MGI:1344416	ENSMUSG00000031575	MGI:3506666	MTF1103	not detected	yes
Atoh8	atonal homolog 8 (Drosophila)	MGI:1918343	ENSMUSG00000037621	MGI:3506328	MTF0628	not detected	yes
Barhl1	BarH-like 1 (Drosophila)	MGI:1859288	ENSMUSG00000026805	MGI:3506114	MTF0256	not detected	yes
Barx2	BarH-like homeobox 2	MGI:109617	ENSMUSG00000032033	MGI:3506116	MTF0258	not detected	yes
Baz1a	bromodomain adjacent to zinc finger domain 1A	MGI:1309478	ENSMUSG00000035021	MGI:3506098	MTF0239	not detected	yes
Baz1b	bromodomain adjacent to zinc finger domain, 1B	MGI:1353499	ENSMUSG00000002748	MGI:3506096	MTF0235	not detected	yes
Baz2a	bromodomain adjacent to zinc finger domain, 2A	MGI:2151152	ENSMUSG00000040054	MGI:3506093	MTF0231	not detected	yes
Bcl11a	B-cell CLL/lymphoma 11A (zinc finger protein)	MGI:106190	ENSMUSG00000000861	MGI:3506969	MTF1543	not detected	yes
Bcl11b	B-cell leukemia/lymphoma 11B	MGI:1929913	ENSMUSG00000048251	MGI:3506970	MTF1544	not detected	yes
Bhlhe40	basic helix-loop-helix family, member e40	MGI:1097714	ENSMUSG00000030103	MGI:3506738	MTF1194	not detected	yes
Birc5	baculoviral IAP repeat-containing 5	MGI:1203517	ENSMUSG00000017716	MGI:3507289	MTF1447	not detected
Brd4	bromodomain containing 4	MGI:1888520	ENSMUSG00000024002	MGI:3506084	MTF0222	not detected	yes
Brd7	bromodomain containing 7	MGI:1349766	ENSMUSG00000031660	MGI:3506099	MTF0240	not detected	yes
Brpf1	bromodomain and PHD finger containing, 1	MGI:1926033	ENSMUSG00000001632	MGI:3506087	MTF0225	not detected	yes
Bspry	B-box and SPRY domain containing	MGI:2177191	ENSMUSG00000028392	MGI:3506789	MTF1265	not detected
Cdx4	caudal type homeobox 4	MGI:88362	ENSMUSG00000031326	MGI:3506139	MTF0287	not detected	yes
Cebpa	CCAAT/enhancer binding protein (C/EBP), alpha	MGI:99480	ENSMUSG00000034957	MGI:3506694	MTF1143	not detected
Cenpb	centromere protein B	MGI:88376	ENSMUSG00000068267	MGI:3507174	MTF1993	not detected	yes
Cic	capicua homolog (Drosophila)	MGI:1918972	ENSMUSG00000005442	MGI:3506245	MTF0523	not detected	yes
Cited1	Cbp/p300-interacting transactivator with Glu/Asp-rich carboxy-terminal domain 1	MGI:108023	ENSMUSG00000051159	MGI:3506688	MTF1132	not detected	yes
Cited4	Cbp/p300-interacting transactivator, with Glu/Asp-rich carboxy-terminal domain, 4	MGI:1861694	ENSMUSG00000070803	MGI:3506003	MTF0120	not detected
Cnbp	cellular nucleic acid binding protein	MGI:88431	ENSMUSG00000030057	MGI:3507162	MTF1966	not detected	yes
Cnot2	CCR4-NOT transcription complex, subunit 2	MGI:1919318	ENSMUSG00000020166	MGI:3506826	MTF1315	not detected
Cpsf4	cleavage and polyadenylation specific factor 4	MGI:1861602	ENSMUSG00000029625	MGI:3506982	MTF1558	not detected
Crebbp	CREB binding protein	MGI:1098280	ENSMUSG00000022521	MGI:3507155	MTF1936	not detected	yes
Crem	cAMP responsive element modulator	MGI:88495	ENSMUSG00000063889	MGI:3506423	MTF0761	not detected	yes
Crip3	cysteine-rich protein 3	MGI:2152434	ENSMUSG00000023968	MGI:3507385	MTF1842	not detected
Csrp2	cysteine and glycine-rich protein 2	MGI:1202907	ENSMUSG00000020186	MGI:3507101	MTF1828	not detected
Ctdsp1	CTD (carboxy-terminal domain, RNA polymerase II, polypeptide A) small phosphatase 1	MGI:2654470	ENSMUSG00000026176	MGI:3507383	MTF1837	not detected
Ctdsp2	CTD (carboxy-terminal domain, RNA polymerase II, polypeptide A) small phosphatase 2	MGI:1098748	ENSMUSG00000078429	MGI:3507401	MTF2017	not detected
Cux1	cut-like homeobox 1	MGI:88568	ENSMUSG00000029705	MGI:3507249	MTF0685	not detected	yes
D17H6S56E-5	DNA segment, Chr 17, human D6S56E 5	MGI:1306799	ENSMUSG00000091747	MGI:3507389	MTF1860	not detected
Ddit3	DNA-damage inducible transcript 3	MGI:109247	ENSMUSG00000025408	MGI:3506444	MTF0788	not detected	yes
Deaf1	deformed epidermal autoregulatory factor 1 (Drosophila)	MGI:1858496	ENSMUSG00000058886	MGI:3506400	MTF0726	not detected	yes
Dlx4	distal-less homeobox 4	MGI:94904	ENSMUSG00000020871	MGI:3506159	MTF0336	not detected	yes
Dlx5	distal-less homeobox 5	MGI:101926	ENSMUSG00000029755	MGI:3507199	MTF0334	not detected	yes
Dlx6	distal-less homeobox 6	MGI:101927	ENSMUSG00000029754	MGI:3507200	MTF0335	not detected	yes
Dmbx1	diencephalon/mesencephalon homeobox 1	MGI:2153518	ENSMUSG00000028707	MGI:3507386	MTF1843	not detected	yes
Dmtf1	cyclin D binding myb-like transcription factor 1	MGI:1344415	ENSMUSG00000042508	MGI:3506555	MTF0940	not detected	yes
Dtx3	deltex 3 homolog (Drosophila)	MGI:2135752	ENSMUSG00000040415	MGI:3506943	MTF1496	not detected
E2f1	E2F transcription factor 1	MGI:101941	ENSMUSG00000027490	MGI:3506426	MTF0764	not detected	yes
E2f2	E2F transcription factor 2	MGI:1096341	ENSMUSG00000018983	MGI:3506427	MTF0765	not detected	yes
E2f6	E2F transcription factor 6	MGI:1354159	ENSMUSG00000057469	MGI:3506430	MTF0768	not detected	yes
Ebf1	early B-cell factor 1	MGI:95275	ENSMUSG00000057098	MGI:3506165	MTF0372	not detected	yes
Ebf3	early B-cell factor 3	MGI:894289	ENSMUSG00000010476	MGI:3506464	MTF0822	not detected
Eif3f	eukaryotic translation initiation factor 3, subunit F	MGI:1913335	ENSMUSG00000031029	MGI:3506704	MTF1154	not detected
Eif5	eukaryotic translation initiation factor 5	MGI:95309	ENSMUSG00000021282	MGI:3507329	MTF1572	not detected
Elf1	E74-like factor 1	MGI:107180	ENSMUSG00000036461	MGI:3506167	MTF0383	not detected	yes
Elf3	E74-like factor 3	MGI:1101781	ENSMUSG00000003051	MGI:3506171	MTF0387	not detected	yes
Elf5	E74-like factor 5	MGI:1335079	ENSMUSG00000027186	MGI:3506173	MTF0389	not detected	yes
Elk3	ELK3, member of ETS oncogene family	MGI:101762	ENSMUSG00000008398	MGI:3506177	MTF0393	not detected	yes
Elk4	ELK4, member of ETS oncogene family	MGI:102853	ENSMUSG00000026436	MGI:3506178	MTF0394	not detected	yes
Emx2	empty spiracles homolog 2 (Drosophila)	MGI:95388	ENSMUSG00000043969	MGI:3507202	MTF0338	not detected	yes
Erf	Ets2 repressor factor	MGI:109637	ENSMUSG00000040857	MGI:3506188	MTF0412	not detected	yes
Erg	avian erythroblastosis virus E-26 (v-ets) oncogene related	MGI:95415	ENSMUSG00000040732	MGI:3507109	MTF1847	not detected	yes
Esr1	estrogen receptor 1 (alpha)	MGI:1352467	ENSMUSG00000019768	MGI:3505961	MTF0070	not detected	yes
Esrra	estrogen related receptor, alpha	MGI:1346831	ENSMUSG00000024955	MGI:3506987	MTF1565	not detected	yes
Esrrb	estrogen related receptor, beta	MGI:1346832	ENSMUSG00000021255	MGI:3505972	MTF0081	not detected	yes
Esrrg	estrogen-related receptor gamma	MGI:1347056	ENSMUSG00000026610	MGI:3505962	MTF0071	not detected	yes
Ets1	E26 avian leukemia oncogene 1, 5' domain	MGI:95455	ENSMUSG00000032035	MGI:3506180	MTF0399	not detected	yes
Etv1	ets variant gene 1	MGI:99254	ENSMUSG00000004151	MGI:3507227	MTF0403	not detected	yes
Etv5	ets variant gene 5	MGI:1096867	ENSMUSG00000013089	MGI:3506184	MTF0406	not detected	yes
Etv6	ets variant gene 6 (TEL oncogene)	MGI:109336	ENSMUSG00000030199	MGI:3506183	MTF0404	not detected	yes
Evi2a	ecotropic viral integration site 2a	MGI:95458	ENSMUSG00000078771	MGI:3507290	MTF1448	not detected
Evx2	even skipped homeotic gene 2 homolog	MGI:95462	ENSMUSG00000001815	MGI:3506161	MTF0340	not detected	yes
Ewsr1	Ewing sarcoma breakpoint region 1	MGI:99960	ENSMUSG00000009079	MGI:3507399	MTF2015	not detected
Fblim1	filamin binding LIM protein 1	MGI:1921452	ENSMUSG00000006219	MGI:3507312	MTF1506	not detected
Fhl2	four and a half LIM domains 2	MGI:1338762	ENSMUSG00000008136	MGI:3506043	MTF0171	not detected	yes
Fhl3	four and a half LIM domains 3	MGI:1341092	ENSMUSG00000032643	MGI:3506034	MTF0158	not detected
Fhl4	four and a half LIM domains 4	MGI:1338765	ENSMUSG00000050035	MGI:3506035	MTF0159	not detected
Flimb1	testis derived transcript	MGI:105081	ENSMUSG00000029552	MGI:3506033	MTF0157	not detected
Fosl2	fos-like antigen 2	MGI:102858	ENSMUSG00000029135	MGI:3506284	MTF0569	not detected	yes
Foxa1	forkhead box A1	MGI:1347472	ENSMUSG00000035451	MGI:3505912	MTF0010	not detected	yes
Foxc2	forkhead box C2	MGI:1347481	ENSMUSG00000046714	MGI:3507189	MTF0016	not detected	yes
Foxd2	forkhead box D2	MGI:1347471	ENSMUSG00000055210	MGI:3505916	MTF0018	not detected	yes
Foxd3	forkhead box D3	MGI:1347473	ENSMUSG00000067261	MGI:3505917	MTF0019	not detected
Foxd4	forkhead box D4	MGI:1347467	ENSMUSG00000051490	MGI:3505918	MTF0020	not detected	yes
Foxg1	forkhead box G1	MGI:1347464	ENSMUSG00000020950	MGI:3505911	MTF0009	not detected	yes
Foxj2	forkhead box J2	MGI:1926805	ENSMUSG00000003154	MGI:3505923	MTF0026	not detected	yes
Foxj3	forkhead box J3	MGI:2443432	ENSMUSG00000032998	MGI:3507187	MTF2012	not detected	yes
Foxk1	forkhead box K1	MGI:1347488	ENSMUSG00000056493	MGI:3505924	MTF0027	not detected
Foxl1	forkhead box L1	MGI:1347469	ENSMUSG00000043867	MGI:3505925	MTF0028	not detected
Foxm1	forkhead box M1	MGI:1347487	ENSMUSG00000001517	MGI:3505926	MTF0029	not detected	yes
Foxn3	forkhead box N3	MGI:1918625	ENSMUSG00000033713	MGI:3505934	MTF0041	not detected	yes
Foxn4	forkhead box N4	MGI:2151057	ENSMUSG00000042002	MGI:3505927	MTF0030	not detected	yes
Foxo1	forkhead box O1	MGI:1890077	ENSMUSG00000044167	MGI:3505910	MTF0008	not detected	yes
Foxo4	forkhead box O4	MGI:1891915	ENSMUSG00000042903	MGI:3505928	MTF0034	not detected	yes
Foxp2	forkhead box P2	MGI:2148705	ENSMUSG00000029563	MGI:3505931	MTF0037	not detected	yes
Foxp4	forkhead box P4	MGI:1921373	ENSMUSG00000023991	MGI:3505930	MTF0036	not detected	yes
Gata1	GATA binding protein 1	MGI:95661	ENSMUSG00000031162	MGI:3506453	MTF0804	not detected	yes
Gata6	GATA binding protein 6	MGI:107516	ENSMUSG00000005836	MGI:3506456	MTF0809	not detected	yes
Gcm2	glial cells missing homolog 2 (Drosophila)	MGI:1861438	ENSMUSG00000021362	MGI:3506381	MTF0701	not detected	yes
Gli1	GLI-Kruppel family member GLI1	MGI:95727	ENSMUSG00000025407	MGI:3506538	MTF0916	not detected	yes
Gli2	GLI-Kruppel family member GLI2	MGI:95728	ENSMUSG00000048402	MGI:3506539	MTF0917	not detected	yes
Gli3	GLI-Kruppel family member GLI3	MGI:95729	ENSMUSG00000021318	MGI:3506540	MTF0918	not detected	yes
Grhl1	grainyhead-like 1 (Drosophila)	MGI:2182540	ENSMUSG00000020656	MGI:3506693	MTF1141	not detected	yes
Grhl2	grainyhead-like 2 (Drosophila)	MGI:2182543	ENSMUSG00000022286	MGI:3506717	MTF1170	not detected	yes
Gtf2h4	general transcription factor II H, polypeptide 4	MGI:1338799	ENSMUSG00000001524	MGI:3506351	MTF0659	not detected	yes
Gtf2i	general transcription factor II I	MGI:1202722	ENSMUSG00000060261	MGI:3506440	MTF0781	not detected	yes
Gtf3c1	general transcription factor III C 1	MGI:107887	ENSMUSG00000032777	MGI:3506352	MTF0660	not detected	yes
Hesx1	homeobox gene expressed in ES cells	MGI:96071	ENSMUSG00000040726	MGI:3506157	MTF0327	not detected	yes
Hey1	hairy/enhancer-of-split related with YRPW motif 1	MGI:1341800	ENSMUSG00000040289	MGI:3506580	MTF0982	not detected	yes
Hhex	hematopoietically expressed homeobox	MGI:96086	ENSMUSG00000024986	MGI:3506140	MTF0288	not detected	yes
Hic1	hypermethylated in cancer 1	MGI:1338010	ENSMUSG00000043099	MGI:3507291	MTF1449	not detected	yes
Hif1a	hypoxia inducible factor 1, alpha subunit	MGI:106918	ENSMUSG00000021109	MGI:3506260	MTF0542	not detected	yes
Hif3a	hypoxia inducible factor 3, alpha subunit	MGI:1859778	ENSMUSG00000004328	MGI:3506259	MTF0541	not detected	yes
Hmg20b	high mobility group 20 B	MGI:1341190	ENSMUSG00000020232	MGI:3506247	MTF0527	not detected	yes
Hmgb3	high mobility group box 3	MGI:1098219	ENSMUSG00000015217	MGI:3506207	MTF0468	not detected	yes
Hmgn1	high mobility group nucleosomal binding domain 1	MGI:96120	ENSMUSG00000040681	MGI:3507181	MTF2003	not detected
Hmx3	H6 homeobox 3	MGI:107160	ENSMUSG00000040148	MGI:3506024	MTF0143	not detected	yes
Hnf1a	HNF1 homeobox A	MGI:98504	ENSMUSG00000029556	MGI:3507253	MTF0810	not detected	yes
Hnf4a	hepatic nuclear factor 4, alpha	MGI:109128	ENSMUSG00000017950	MGI:3505964	MTF0073	not detected	yes
Hnf4g	hepatocyte nuclear factor 4, gamma	MGI:1353604	ENSMUSG00000017688	MGI:3505965	MTF0074	not detected	yes
Hook3	hook homolog 3 (Drosophila)	MGI:2443554	ENSMUSG00000037234	MGI:3507342	MTF1624	not detected
Hopx	HOP homeobox	MGI:1916782	ENSMUSG00000059325	MGI:3507169	MTF1985	not detected	yes
Hoxa1	homeobox A1	MGI:96170	ENSMUSG00000029844	MGI:3506025	MTF0145	not detected	yes
Hoxa11	homeobox A11	MGI:96172	ENSMUSG00000038210	MGI:3505993	MTF0107	not detected	yes
Hoxa13	homeobox A13	MGI:96173	ENSMUSG00000038203	MGI:3505995	MTF0110	not detected	yes
Hoxa6	homeobox A6	MGI:96178	ENSMUSG00000043219	MGI:3507146	MTF1917	not detected	yes
Hoxb13	homeobox B13	MGI:107730	ENSMUSG00000049604	MGI:3506143	MTF0298	not detected	yes
Hoxb5	homeobox B5	MGI:96186	ENSMUSG00000038700	MGI:3506142	MTF0297	not detected	yes
Hoxb7	homeobox B7	MGI:96188	ENSMUSG00000038721	MGI:3506151	MTF0315	not detected	yes
Hoxb8	homeobox B8	MGI:96189	ENSMUSG00000056648	MGI:3506152	MTF0316	not detected	yes
Hoxc5	homeobox C5	MGI:96196	ENSMUSG00000022485	MGI:3506027	MTF0148	not detected
Hoxd12	homeobox D12	MGI:96204	ENSMUSG00000001823	MGI:3506028	MTF0149	not detected	yes
Hoxd8	homeobox D8	MGI:96209	ENSMUSG00000027102	MGI:3507085	MTF1794	not detected	yes
Ibtk	inhibitor of Bruton agammaglobulinemia tyrosine kinase	MGI:1918677	ENSMUSG00000035941	MGI:3507356	MTF1692	not detected
Id3	inhibitor of DNA binding 3	MGI:96398	ENSMUSG00000007872	MGI:3507267	MTF1189	not detected	yes
Id4	inhibitor of DNA binding 4	MGI:99414	ENSMUSG00000021379	MGI:3506734	MTF1190	not detected	yes
Ighmbp2	immunoglobulin mu binding protein 2	MGI:99954	ENSMUSG00000024831	MGI:3507402	MTF2018	not detected	yes
Ikzf1	IKAROS family zinc finger 1	MGI:1342540	ENSMUSG00000018654	MGI:3506531	MTF0904	not detected	yes
Ikzf2	IKAROS family zinc finger 2	MGI:1342541	ENSMUSG00000025997	MGI:3506530	MTF0903	not detected	yes
Ikzf4	IKAROS family zinc finger 4	MGI:1343139	ENSMUSG00000002578	MGI:3507294	MTF1461	not detected
Ing1	inhibitor of growth family, member 1	MGI:1349481	ENSMUSG00000045969	MGI:3506795	MTF1277	not detected
Ing3	inhibitor of growth family, member 3	MGI:1919027	ENSMUSG00000029670	MGI:3506797	MTF1280	not detected
Irf1	interferon regulatory factor 1	MGI:96590	ENSMUSG00000018899	MGI:3506281	MTF0566	not detected	yes
Irx2	Iroquois related homeobox 2 (Drosophila)	MGI:1197526	ENSMUSG00000001504	MGI:3506009	MTF0126	not detected	yes
Irx3	Iroquois related homeobox 3 (Drosophila)	MGI:1197522	ENSMUSG00000031734	MGI:3506010	MTF0127	not detected	yes
Irx4	Iroquois related homeobox 4 (Drosophila)	MGI:1355275	ENSMUSG00000021604	MGI:3506011	MTF0128	not detected	yes
Irx6	Iroquois related homeobox 6 (Drosophila)	MGI:1927642	ENSMUSG00000031738	MGI:3506013	MTF0130	not detected	yes
Jun	Jun oncogene	MGI:96646	ENSMUSG00000052684	MGI:3506267	MTF0549	not detected	yes
Kat2a	K(lysine) acetyltransferase 2A	MGI:1343101	ENSMUSG00000020918	MGI:3506091	MTF0229	not detected	yes
Klf11	Kruppel-like factor 11	MGI:2653368	ENSMUSG00000020653	MGI:3506892	MTF1400	not detected	yes
Klf12	Kruppel-like factor 12	MGI:1333796	ENSMUSG00000022060	MGI:3506551	MTF0933	not detected	yes
Klf17	Kruppel-like factor 17	MGI:2181068	ENSMUSG00000048626	MGI:3507346	MTF1635	not detected	yes
Klf2	Kruppel-like factor 2 (lung)	MGI:1342772	ENSMUSG00000055148	MGI:3507255	MTF0926	not detected	yes
Klf3	Kruppel-like factor 3 (basic)	MGI:1342773	ENSMUSG00000029178	MGI:3506545	MTF0927	not detected	yes
Klf4	Kruppel-like factor 4 (gut)	MGI:1342287	ENSMUSG00000003032	MGI:3506546	MTF0928	not detected	yes
Klf5	Kruppel-like factor 5	MGI:1338056	ENSMUSG00000005148	MGI:3506547	MTF0929	not detected	yes
Klf6	Kruppel-like factor 6	MGI:1346318	ENSMUSG00000000078	MGI:3506548	MTF0930	not detected	yes
Klhl12	kelch-like 12 (Drosophila)	MGI:2385619	ENSMUSG00000026455	MGI:3506975	MTF1551	not detected
Lbx2	ladybird homeobox homolog 2 (Drosophila)	MGI:1342288	ENSMUSG00000034968	MGI:3507087	MTF1800	not detected
Ldb1	LIM domain binding 1	MGI:894762	ENSMUSG00000025223	MGI:3506382	MTF0704	not detected	yes
Ldb2	LIM domain binding 2	MGI:894670	ENSMUSG00000039706	MGI:3506813	MTF1301	not detected	yes
Ldb3	LIM domain binding 3	MGI:1344412	ENSMUSG00000021798	MGI:3506036	MTF0161	not detected
Lef1	lymphoid enhancer binding factor 1	MGI:96770	ENSMUSG00000027985	MGI:3506227	MTF0494	not detected	yes
Lhx1	LIM homeobox protein 1	MGI:99783	ENSMUSG00000018698	MGI:3506129	MTF0275	not detected	yes
Lhx2	LIM homeobox protein 2	MGI:96785	ENSMUSG00000000247	MGI:3506131	MTF0277	not detected	yes
Lhx5	LIM homeobox protein 5	MGI:107792	ENSMUSG00000029595	MGI:3506130	MTF0276	not detected	yes
Lhx8	LIM homeobox protein 8	MGI:1096343	ENSMUSG00000028201	MGI:3506138	MTF0285	not detected	yes
Lhx9	LIM homeobox protein 9	MGI:1316721	ENSMUSG00000019230	MGI:3506133	MTF0279	not detected	yes
Limd1	LIM and cysteine-rich domains 1	MGI:1352502	ENSMUSG00000025239	MGI:3506045	MTF0174	not detected
Lims2	LIM and senescent cell antigen like domains 2	MGI:2385067	ENSMUSG00000024395	MGI:3507315	MTF1511	not detected
Lmcd1	LIM and cysteine-rich domains 1	MGI:1353635	ENSMUSG00000057604	MGI:3507314	MTF1508	not detected
Lmo7	LIM domain only 7	MGI:1353586	ENSMUSG00000033060	MGI:3507382	MTF1836	not detected
Lmx1a	LIM homeobox transcription factor 1 alpha	MGI:1888519	ENSMUSG00000026686	MGI:3506136	MTF0283	not detected	yes
Lpxn	leupaxin	MGI:2147677	ENSMUSG00000024696	MGI:3506044	MTF0172	not detected
Lsr	lipolysis stimulated lipoprotein receptor	MGI:1927471	ENSMUSG00000001247	MGI:3506471	MTF0832	not detected
Macf1	microtubule-actin crosslinking factor 1	MGI:108559	ENSMUSG00000028649	MGI:3505973	MTF0082	not detected
Max	Max protein	MGI:96921	ENSMUSG00000059436	MGI:3506600	MTF1010	not detected	yes
Mbnl1	muscleblind-like 1 (Drosophila)	MGI:1928482	ENSMUSG00000027763	MGI:3507327	MTF1568	not detected
Mef2a	myocyte enhancer factor 2A	MGI:99532	ENSMUSG00000030557	MGI:3506309	MTF0604	not detected	yes
Mef2d	myocyte enhancer factor 2D	MGI:99533	ENSMUSG00000001419	MGI:3506310	MTF0606	not detected	yes
Meis2	Meis homeobox 2	MGI:108564	ENSMUSG00000027210	MGI:3506000	MTF0116	not detected	yes
Meis3	Meis homeobox 3	MGI:108519	ENSMUSG00000041420	MGI:3506001	MTF0117	not detected
Meox1	mesenchyme homeobox 1	MGI:103220	ENSMUSG00000001493	MGI:3506110	MTF0252	not detected	yes
Met	met proto-oncogene	MGI:96969	ENSMUSG00000009376	MGI:3506029	MTF0150	not detected
Mex3c	mex3 homolog C (C. elegans)	MGI:2652843	ENSMUSG00000037253	MGI:3506913	MTF1430	not detected
Mki67	antigen identified by monoclonal antibody Ki 67	MGI:106035	ENSMUSG00000031004	MGI:3506729	MTF1182	not detected
Mkrn1	makorin, ring finger protein, 1	MGI:1859353	ENSMUSG00000029922	MGI:3506869	MTF1366	not detected
Mkx	mohawk homeobox	MGI:2687286	ENSMUSG00000061013	MGI:3507171	MTF1988	not detected	yes
Mll1	myeloid/lymphoid or mixed-lineage leukemia 1	MGI:96995	ENSMUSG00000002028	MGI:3506794	MTF1275	not detected	yes
Mllt10	myeloid/lymphoid or mixed-lineage leukemia (trithorax homolog, Drosophila); translocated to, 10	MGI:1329038	ENSMUSG00000026743	MGI:3506086	MTF0224	not detected	yes
Mnx1	motor neuron and pancreas homeobox 1	MGI:109160	ENSMUSG00000001566	MGI:3506112	MTF0254	not detected	yes
Mrpl24	mitochondrial ribosomal protein L24	MGI:1914957	ENSMUSG00000019710	MGI:3506755	MTF1220	not detected
Msx3	homeo box, msh-like 3	MGI:106587	ENSMUSG00000025469	MGI:3506410	MTF0738	not detected
Mta1	metastasis associated 1	MGI:2150037	ENSMUSG00000021144	MGI:3507262	MTF1099	not detected	yes
Mta2	metastasis-associated gene family, member 2	MGI:1346340	ENSMUSG00000071646	MGI:3506663	MTF1100	not detected	yes
Mta3	metastasis associated 3	MGI:2151172	ENSMUSG00000055817	MGI:3506790	MTF1269	not detected	yes
Mtf1	metal response element binding transcription factor 1	MGI:101786	ENSMUSG00000028890	MGI:3506472	MTF0833	not detected	yes
Mxd3	Max dimerization protein 3	MGI:104987	ENSMUSG00000021485	MGI:3506452	MTF0802	not detected	yes
Mxi1	Max interacting protein 1	MGI:97245	ENSMUSG00000025025	MGI:3506593	MTF0999	not detected	yes
Mybl2	myeloblastosis oncogene-like 2	MGI:101785	ENSMUSG00000017861	MGI:3506316	MTF0612	not detected	yes
Mycl1	v-myc myelocytomatosis viral oncogene homolog 1, lung carcinoma derived (avian)	MGI:96799	ENSMUSG00000028654	MGI:3506344	MTF0652	not detected	yes
Myog	myogenin	MGI:97276	ENSMUSG00000026459	MGI:3506692	MTF1140	not detected	yes
Myst4	MYST histone acetyltransferase monocytic leukemia 4	MGI:1858746	ENSMUSG00000021767	MGI:3506800	MTF1286	not detected	yes
Ncoa1	nuclear receptor coactivator 1	MGI:1276523	ENSMUSG00000020647	MGI:3506319	MTF0615	not detected	yes
Neurod2	neurogenic differentiation 2	MGI:107755	ENSMUSG00000038255	MGI:3506329	MTF0629	not detected	yes
Neurod4	neurogenic differentiation 4	MGI:108055	ENSMUSG00000048015	MGI:3506582	MTF0987	not detected	yes
Nfat5	nuclear factor of activated T-cells 5	MGI:1859333	ENSMUSG00000003847	MGI:3507247	MTF0673	not detected	yes
Nfatc2	nuclear factor of activated T-cells, cytoplasmic, calcineurin-dependent 2	MGI:102463	ENSMUSG00000027544	MGI:3506359	MTF0671	not detected	yes
Nfatc4	nuclear factor of activated T-cells, cytoplasmic, calcineurin-dependent 4	MGI:1920431	ENSMUSG00000023411	MGI:3506360	MTF0672	not detected	yes
Nfia	nuclear factor I/A	MGI:108056	ENSMUSG00000028565	MGI:3506363	MTF0677	not detected	yes
Nfkb1	nuclear factor of kappa light polypeptide gene enhancer in B-cells 1, p105	MGI:97312	ENSMUSG00000028163	MGI:3506294	MTF0584	not detected	yes
Nfkbia	nuclear factor of kappa light polypeptide gene enhancer in B-cells inhibitor, alpha	MGI:104741	ENSMUSG00000021025	MGI:3506299	MTF0591	not detected	yes
Nfkbie	nuclear factor of kappa light polypeptide gene enhancer in B-cells inhibitor, epsilon	MGI:1194908	ENSMUSG00000023947	MGI:3506300	MTF0592	not detected	yes
Nfx1	nuclear transcription factor, X-box binding 1	MGI:1921414	ENSMUSG00000028423	MGI:3507149	MTF1924	not detected	yes
Nkx1-2	NK1 transcription factor related, locus 2 (Drosophila)	MGI:104806	ENSMUSG00000048528	MGI:3506118	MTF0261	not detected
Nkx2-1	NK2 homeobox 1	MGI:108067	ENSMUSG00000001496	MGI:3507217	MTF0367	not detected	yes
Nkx3-1	NK-3 transcription factor, locus 1 (Drosophila)	MGI:97352	ENSMUSG00000022061	MGI:3506023	MTF0142	not detected	yes
Nkx6-2	NK6 homeobox 2	MGI:1352738	ENSMUSG00000041309	MGI:3506156	MTF0326	not detected	yes
Npas3	neuronal PAS domain protein 3	MGI:1351610	ENSMUSG00000021010	MGI:3506264	MTF0546	not detected	yes
Npas4	neuronal PAS domain protein 4	MGI:2664186	ENSMUSG00000045903	MGI:3507096	MTF1820	not detected
Nr0b1	nuclear receptor subfamily 0, group B, member 1	MGI:1352460	ENSMUSG00000025056	MGI:3505935	MTF0042	not detected	yes
Nr0b2	nuclear receptor subfamily 0, group B, member 2	MGI:1346344	ENSMUSG00000037583	MGI:3505980	MTF0090	not detected	yes
Nr1d1	nuclear receptor subfamily 1, group D, member 1	MGI:2444210	ENSMUSG00000020889	MGI:3505957	MTF0066	not detected	yes
Nr1d2	nuclear receptor subfamily 1, group D, member 2	MGI:2449205	ENSMUSG00000021775	MGI:3505960	MTF0069	not detected	yes
Nr1h2	nuclear receptor subfamily 1, group H, member 2	MGI:1352463	ENSMUSG00000060601	MGI:3505985	MTF0097	not detected	yes
Nr1h3	nuclear receptor subfamily 1, group H, member 3	MGI:1352462	ENSMUSG00000002108	MGI:3505938	MTF0046	not detected	yes
Nr1i3	nuclear receptor subfamily 1, group I, member 3	MGI:1346307	ENSMUSG00000005677	MGI:3505982	MTF0093	not detected	yes
Nr2e1	nuclear receptor subfamily 2, group E, member 1	MGI:1100526	ENSMUSG00000019803	MGI:3505958	MTF0067	not detected	yes
Nr2e3	nuclear receptor subfamily 2, group E, member 3	MGI:1346317	ENSMUSG00000032292	MGI:3505939	MTF0047	not detected	yes
Nr2f2	nuclear receptor subfamily 2, group F, member 2	MGI:1352452	ENSMUSG00000030551	MGI:3505940	MTF0048	not detected	yes
Nr3c1	nuclear receptor subfamily 3, group C, member 1	MGI:95824	ENSMUSG00000024431	MGI:3505936	MTF0043	not detected	yes
Nr3c2	nuclear receptor subfamily 3, group C, member 2	MGI:99459	ENSMUSG00000031618	MGI:3505937	MTF0044	not detected	yes
Nr4a2	nuclear receptor subfamily 4, group A, member 2	MGI:1352456	ENSMUSG00000026826	MGI:3505941	MTF0049	not detected	yes
Nr4a3	nuclear receptor subfamily 4, group A, member 3	MGI:1352457	ENSMUSG00000028341	MGI:3505943	MTF0051	not detected	yes
Nr5a2	nuclear receptor subfamily 5, group A, member 2	MGI:1346834	ENSMUSG00000026398	MGI:3505946	MTF0054	not detected	yes
Obox6	oocyte specific homeobox 6	MGI:2149036	ENSMUSG00000041583	MGI:3507379	MTF1808	not detected
Olig3	oligodendrocyte transcription factor 3	MGI:2149955	ENSMUSG00000045591	MGI:3506745	MTF1205	not detected	yes
Osr1	odd-skipped related 1 (Drosophila)	MGI:1344424	ENSMUSG00000048387	MGI:3506928	MTF1464	not detected	yes
Osr2	odd-skipped related 2 (Drosophila)	MGI:1930813	ENSMUSG00000022330	MGI:3506946	MTF1502	not detected	yes
Otub1	OTU domain, ubiquitin aldehyde binding 1	MGI:2147616	ENSMUSG00000024767	MGI:3506562	MTF0949	not detected
Otx1	orthodenticle homolog 1 (Drosophila)	MGI:97450	ENSMUSG00000005917	MGI:3506016	MTF0133	not detected	yes
Otx2	orthodenticle homolog 2 (Drosophila)	MGI:97451	ENSMUSG00000021848	MGI:3506019	MTF0136	not detected	yes
Ovol1	OVO homolog-like 1 (Drosophila)	MGI:1330290	ENSMUSG00000024922	MGI:3507300	MTF1479	not detected	yes
Pax1	paired box gene 1	MGI:97485	ENSMUSG00000037034	MGI:3507195	MTF0263	not detected	yes
Pax2	paired box gene 2	MGI:97486	ENSMUSG00000004231	MGI:3506120	MTF0264	not detected	yes
Pax4	paired box gene 4	MGI:97488	ENSMUSG00000029706	MGI:3506122	MTF0266	not detected	yes
Pax5	paired box gene 5	MGI:97489	ENSMUSG00000014030	MGI:3506123	MTF0267	not detected	yes
Pax6	paired box gene 6	MGI:97490	ENSMUSG00000027168	MGI:3506127	MTF0273	not detected	yes
Pax7	paired box gene 7	MGI:97491	ENSMUSG00000028736	MGI:3506124	MTF0269	not detected	yes
Pax9	paired box gene 9	MGI:97493	ENSMUSG00000001497	MGI:3506125	MTF0271	not detected	yes
Pbx1	pre B-cell leukemia transcription factor 1	MGI:97495	ENSMUSG00000052534	MGI:3505997	MTF0113	not detected	yes
Pbx2	pre B-cell leukemia transcription factor 2	MGI:1341793	ENSMUSG00000034673	MGI:3505998	MTF0114	not detected	yes
Pbx3	pre B-cell leukemia transcription factor 3	MGI:97496	ENSMUSG00000038718	MGI:3505999	MTF0115	not detected	yes
Pcgf2	polycomb group ring finger 2	MGI:99161	ENSMUSG00000018537	MGI:3506500	MTF0865	not detected	yes
Pcgf6	polycomb group ring finger 6	MGI:1918291	ENSMUSG00000025050	MGI:3506676	MTF1115	not detected
Pcsk6	proprotein convertase subtilisin/kexin type 6	MGI:102897	ENSMUSG00000030513	MGI:3507107	MTF1844	not detected
Pdlim4	PDZ and LIM domain 4	MGI:1353470	ENSMUSG00000020388	MGI:3507106	MTF1841	not detected
Pdlim5	PDZ and LIM domain 5	MGI:1927489	ENSMUSG00000028273	MGI:3507384	MTF1838	not detected
Peg3	paternally expressed 3	MGI:104748	ENSMUSG00000002265	MGI:3506781	MTF1255	not detected
Per2	period homolog 2 (Drosophila)	MGI:1195265	ENSMUSG00000055866	MGI:3507191	MTF0154	not detected	yes
Pgr	progesterone receptor	MGI:97567	ENSMUSG00000031870	MGI:3507048	MTF1682	not detected	yes
Phc1	polyhomeotic-like 1 (Drosophila)	MGI:103248	ENSMUSG00000040669	MGI:3506164	MTF0346	not detected
Phf15	PHD finger protein 15	MGI:1924151	ENSMUSG00000020387	MGI:3507030	MTF1646	not detected	yes
Phf21a	PHD finger protein 21A	MGI:2384756	ENSMUSG00000058318	MGI:3506326	MTF0624	not detected	yes
Pias1	protein inhibitor of activated STAT 1	MGI:1913125	ENSMUSG00000032405	MGI:3506830	MTF1322	not detected	yes
Pias3	protein inhibitor of activated STAT 3	MGI:1913126	ENSMUSG00000028101	MGI:3506831	MTF1323	not detected	yes
Pias4	protein inhibitor of activated STAT 4	MGI:2136940	ENSMUSG00000004934	MGI:3507059	MTF1704	not detected	yes
Pikfyve	phosphoinositide kinase, FYVE finger containing	MGI:1335106	ENSMUSG00000025949	MGI:3507060	MTF1705	not detected
Pitx2	paired-like homeodomain transcription factor 2	MGI:109340	ENSMUSG00000028023	MGI:3506062	MTF0194	not detected	yes
Pja1	praja1, RING-H2 motif containing	MGI:1101765	ENSMUSG00000034403	MGI:3507360	MTF1706	not detected
Pknox2	Pbx/knotted 1 homeobox 2	MGI:2445415	ENSMUSG00000035934	MGI:3507150	MTF1926	not detected	yes
Plag1	pleiomorphic adenoma gene 1	MGI:1891916	ENSMUSG00000003282	MGI:3506939	MTF1480	not detected	yes
Plagl2	pleiomorphic adenoma gene-like 2	MGI:1933165	ENSMUSG00000051413	MGI:3507299	MTF1475	not detected	yes
Plxna1	plexin A1	MGI:107685	ENSMUSG00000030084	MGI:3506838	MTF1333	not detected
Plxna2	plexin A2	MGI:107684	ENSMUSG00000026640	MGI:3506839	MTF1334	not detected
Polr2i	polymerase (RNA) II (DNA directed) polypeptide I	MGI:1917170	ENSMUSG00000019738	MGI:3507334	MTF1589	not detected	yes
Pou2f3	POU domain, class 2, transcription factor 3	MGI:102565	ENSMUSG00000032015	MGI:3506071	MTF0207	not detected	yes
Pou3f4	POU domain, class 3, transcription factor 4	MGI:101894	ENSMUSG00000056854	MGI:3506075	MTF0211	not detected	yes
Pou4f3	POU domain, class 4, transcription factor 3	MGI:102523	ENSMUSG00000024497	MGI:3506077	MTF0213	not detected	yes
Ppard	peroxisome proliferator activator receptor delta	MGI:101884	ENSMUSG00000002250	MGI:3505978	MTF0088	not detected	yes
Prdm16	PR domain containing 16	MGI:1917923	ENSMUSG00000039410	MGI:3507279	MTF1409	not detected	yes
Prdm4	PR domain containing 4	MGI:1920093	ENSMUSG00000035529	MGI:3507001	MTF1595	not detected	yes
Prdx5	peroxiredoxin 5	MGI:1859821	ENSMUSG00000024953	MGI:3505975	MTF0085	not detected
Prickle3	LIM domain only 6	MGI:1859635	ENSMUSG00000031145	MGI:3506039	MTF0165	not detected
Prox2	prospero homeobox 2	MGI:1920672	ENSMUSG00000042320	MGI:3507167	MTF1980	not detected
Psmd14	proteasome (prosome, macropain) 26S subunit, non-ATPase, 14	MGI:1913284	ENSMUSG00000026914	MGI:3506702	MTF1152	not detected
Pxmp3	peroxisomal membrane protein 3	MGI:107486	ENSMUSG00000040374	MGI:3507361	MTF1709	not detected
Pygo1	pygopus 1	MGI:1919385	ENSMUSG00000034910	MGI:3506806	MTF1293	not detected
Rarb	retinoic acid receptor, beta	MGI:97857	ENSMUSG00000017491	MGI:3505986	MTF0098	not detected	yes
Rax	retina and anterior neural fold homeobox	MGI:109632	ENSMUSG00000024518	MGI:3506020	MTF0138	not detected	yes
Rbm22	RNA binding motif protein 22	MGI:1914060	ENSMUSG00000024604	MGI:3507347	MTF1637	not detected
Rbm4	RNA binding motif protein 4	MGI:1100865	ENSMUSG00000006456	MGI:3507363	MTF1714	not detected
Rcbtb1	regulator of chromosome condensation (RCC1) and BTB (POZ) domain containing protein 1	MGI:1918580	ENSMUSG00000035469	MGI:3507017	MTF1620	not detected
Relb	avian reticuloendotheliosis viral (v-rel) oncogene related B	MGI:103289	ENSMUSG00000002983	MGI:3506298	MTF0590	not detected	yes
Rest	RE1-silencing transcription factor	MGI:104897	ENSMUSG00000029249	MGI:3507364	MTF1715	not detected	yes
Rfpl4	ret finger protein-like 4	MGI:2149590	ENSMUSG00000035191	MGI:3506900	MTF1414	not detected
Rhox4b	reproductive homeobox 4B	MGI:1930129	ENSMUSG00000071771	MGI:3507165	MTF1974	not detected
Rnf10	ring finger protein 10	MGI:1859162	ENSMUSG00000041740	MGI:3506613	MTF1029	not detected	yes
Rnf111	ring finger 111	MGI:1934919	ENSMUSG00000032217	MGI:3507320	MTF1530	not detected
Rnf114	ring finger protein 114	MGI:1933159	ENSMUSG00000006418	MGI:3507310	MTF1497	not detected	yes
Rnf128	ring finger protein 128	MGI:1914139	ENSMUSG00000031438	MGI:3507263	MTF1125	not detected
Rnf139	ring finger protein 139	MGI:1923091	ENSMUSG00000037075	MGI:3507339	MTF1612	not detected
Rnf145	ring finger protein 145	MGI:1921565	ENSMUSG00000019189	MGI:3507002	MTF1598	not detected
Rnf146	ring finger protein 146	MGI:1915281	ENSMUSG00000038876	MGI:3507332	MTF1585	not detected
Rnf180	ring finger protein 180	MGI:1919066	ENSMUSG00000021720	MGI:3506679	MTF1120	not detected
Rnf32	ring finger protein 32	MGI:1861747	ENSMUSG00000029130	MGI:3506623	MTF1042	not detected
Rnf43	ring finger protein 43	MGI:2442609	ENSMUSG00000034177	MGI:3507006	MTF1603	not detected
Rora	RAR-related orphan receptor alpha	MGI:104661	ENSMUSG00000032238	MGI:3505949	MTF0057	not detected	yes
Rxra	retinoid X receptor alpha	MGI:98214	ENSMUSG00000015846	MGI:3505951	MTF0059	not detected	yes
Rxrg	retinoid X receptor gamma	MGI:98216	ENSMUSG00000015843	MGI:3505952	MTF0060	not detected	yes
Sall2	sal-like 2 (Drosophila)	MGI:1354373	ENSMUSG00000049532	MGI:3507297	MTF1472	not detected	yes
Sebox	SEBOX homeobox	MGI:108012	ENSMUSG00000001103	MGI:3506065	MTF0200	not detected	yes
Sertad1	SERTA domain containing 1	MGI:1913438	ENSMUSG00000008384	MGI:3506534	MTF0911	not detected	yes
Sertad2	SERTA domain containing 2	MGI:1931026	ENSMUSG00000049800	MGI:3507054	MTF1693	not detected	yes
Sh3rf1	SH3 domain containing ring finger 1	MGI:1913066	ENSMUSG00000031642	MGI:3507061	MTF1707	not detected
Sim1	single-minded homolog 1 (Drosophila)	MGI:98306	ENSMUSG00000019913	MGI:3506261	MTF0543	not detected	yes
Six2	sine oculis-related homeobox 2 homolog (Drosophila)	MGI:102778	ENSMUSG00000024134	MGI:3506051	MTF0181	not detected	yes
Six4	sine oculis-related homeobox 4 homolog (Drosophila)	MGI:106034	ENSMUSG00000034460	MGI:3506056	MTF0186	not detected	yes
Six5	sine oculis-related homeobox 5 homolog (Drosophila)	MGI:106220	ENSMUSG00000040841	MGI:3506053	MTF0183	not detected	yes
Six6	sine oculis-related homeobox 6 homolog (Drosophila)	MGI:1341840	ENSMUSG00000021099	MGI:3506054	MTF0184	not detected	yes
Skp1a	S-phase kinase-associated protein 1A	MGI:103575	ENSMUSG00000036309	MGI:3507244	MTF0661	not detected
Smarcc1	SWI/SNF related, matrix associated, actin dependent regulator of chromatin, subfamily c, member 1	MGI:1203524	ENSMUSG00000032481	MGI:3506337	MTF0642	not detected	yes
Smarcd2	SWI/SNF related, matrix associated, actin dependent regulator of chromatin, subfamily d, member 2	MGI:1933621	ENSMUSG00000078619	MGI:3506339	MTF0644	not detected
Smarce1	SWI/SNF related, matrix associated, actin dependent regulator of chromatin, subfamily e, member 1	MGI:1927347	ENSMUSG00000037935	MGI:3506251	MTF0532	not detected	yes
Snai1	snail homolog 1 (Drosophila)	MGI:98330	ENSMUSG00000042821	MGI:3506925	MTF1456	not detected	yes
Snai2	snail homolog 2 (Drosophila)	MGI:1096393	ENSMUSG00000022676	MGI:3506924	MTF1455	not detected	yes
Snai3	snail homolog 3 (Drosophila)	MGI:1353563	ENSMUSG00000006587	MGI:3506935	MTF1471	not detected	yes
Sox13	SRY-box containing gene 13	MGI:98361	ENSMUSG00000010034	MGI:3507242	MTF0514	not detected	yes
Sox21	SRY-box containing gene 21	MGI:2654070	ENSMUSG00000061517	MGI:3507224	MTF0376	not detected	yes
Sox5	SRY-box containing gene 5	MGI:98367	ENSMUSG00000041540	MGI:3506237	MTF0507	not detected	yes
Sp1	trans-acting transcription factor 1	MGI:98372	ENSMUSG00000001280	MGI:3506413	MTF0748	not detected	yes
Sp2	Sp2 transcription factor	MGI:1926162	ENSMUSG00000018678	MGI:3506414	MTF0749	not detected	yes
Sp3	trans-acting transcription factor 3	MGI:1277166	ENSMUSG00000027109	MGI:3506415	MTF0750	not detected	yes
Sp6	trans-acting transcription factor 6	MGI:1932575	ENSMUSG00000038560	MGI:3507396	MTF1930	not detected
Sp7	Sp7 transcription factor 7	MGI:2153568	ENSMUSG00000060284	MGI:3506948	MTF1504	not detected	yes
Spdef	SAM pointed domain containing ets transcription factor	MGI:1353422	ENSMUSG00000024215	MGI:3506191	MTF0415	not detected	yes
Spic	Spi-C transcription factor (Spi-1/PU.1 related)	MGI:1341168	ENSMUSG00000004359	MGI:3506192	MTF0416	not detected	yes
Spopl	speckle-type POZ protein-like	MGI:1924107	ENSMUSG00000026771	MGI:3507009	MTF1607	not detected
Srebf1	sterol regulatory element binding transcription factor 1	MGI:107606	ENSMUSG00000020538	MGI:3506739	MTF1196	not detected	yes
Srf	serum response factor	MGI:106658	ENSMUSG00000015605	MGI:3506707	MTF1157	not detected	yes
Ssrp1	structure specific recognition protein 1	MGI:107912	ENSMUSG00000027067	MGI:3506249	MTF0530	not detected
St6gal2	beta galactoside alpha 2,6 sialyltransferase 2	MGI:2445190	ENSMUSG00000024172	MGI:3507092	MTF1814	not detected
Stat1	signal transducer and activator of transcription 1	MGI:103063	ENSMUSG00000026104	MGI:3506431	MTF0771	not detected	yes
Stat4	signal transducer and activator of transcription 4	MGI:103062	ENSMUSG00000062939	MGI:3506434	MTF0774	not detected	yes
Stat5a	signal transducer and activator of transcription 5A	MGI:103036	ENSMUSG00000004043	MGI:3506846	MTF1343	not detected	yes
Stat5b	signal transducer and activator of transcription 5B	MGI:103035	ENSMUSG00000020919	MGI:3506435	MTF0775	not detected	yes
T	brachyury	MGI:98472	ENSMUSG00000062327	MGI:3507228	MTF0439	not detected
Tacc3	transforming, acidic coiled-coil containing protein 3	MGI:1341163	ENSMUSG00000037313	MGI:3506332	MTF0636	not detected
Tbx10	T-box 10	MGI:1261436	ENSMUSG00000037477	MGI:3506824	MTF1312	not detected	yes
Tbx15	T-box 15	MGI:1277234	ENSMUSG00000027868	MGI:3506200	MTF0432	not detected	yes
Tbx21	T-box 21	MGI:1888984	ENSMUSG00000001444	MGI:3506201	MTF0438	not detected	yes
Tbx4	T-box 4	MGI:102556	ENSMUSG00000000094	MGI:3506198	MTF0429	not detected	yes
Tcea1	transcription elongation factor A (SII) 1	MGI:1196624	ENSMUSG00000033813	MGI:3507245	MTF0665	not detected
Tcf12	transcription factor 12	MGI:101877	ENSMUSG00000032228	MGI:3506458	MTF0812	not detected	yes
Tcf21	transcription factor 21	MGI:1202715	ENSMUSG00000045680	MGI:3506578	MTF0977	not detected	yes
Tcf23	transcription factor 23	MGI:1934960	ENSMUSG00000006642	MGI:3506463	MTF0820	not detected
Tcf3	transcription factor 3	MGI:98510	ENSMUSG00000020167	MGI:3506740	MTF1197	not detected	yes
Tcf7	transcription factor 7, T-cell specific	MGI:98507	ENSMUSG00000000782	MGI:3506226	MTF0492	not detected	yes
Tcf7l1	transcription factor 7-like 1 (T-cell specific, HMG box)	MGI:1202876	ENSMUSG00000055799	MGI:3506212	MTF0477	not detected	yes
Tcf7l2	transcription factor 7-like 2, T-cell specific, HMG-box	MGI:1202879	ENSMUSG00000024985	MGI:3506224	MTF0490	not detected	yes
Tcfap2a	transcription factor AP-2, alpha	MGI:104671	ENSMUSG00000021359	MGI:3506437	MTF0777	not detected	yes
Tcfap2c	transcription factor AP-2, gamma	MGI:106032	ENSMUSG00000028640	MGI:3506439	MTF0780	not detected	yes
Tcfap4	transcription factor AP4	MGI:103239	ENSMUSG00000005718	MGI:3506585	MTF0990	not detected	yes
Tcfcp2l1	transcription factor CP2-like 1	MGI:2444691	ENSMUSG00000026380	MGI:3506557	MTF0942	not detected	yes
Tead2	TEA domain family member 2	MGI:104904	ENSMUSG00000030796	MGI:3506306	MTF0601	not detected	yes
Tfam	transcription factor A, mitochondrial	MGI:107810	ENSMUSG00000003923	MGI:3506209	MTF0470	not detected	yes
Tfdp1	transcription factor Dp 1	MGI:101934	ENSMUSG00000038482	MGI:3506405	MTF0732	not detected	yes
Thra	thyroid hormone receptor alpha	MGI:98742	ENSMUSG00000058756	MGI:3505979	MTF0089	not detected	yes
Tigd5	tigger transposable element derived 5	MGI:2145902	ENSMUSG00000047166	MGI:3507178	MTF1997	not detected
Timm13	translocase of inner mitochondrial membrane 13 homolog (yeast)	MGI:1353432	ENSMUSG00000020219	MGI:3507367	MTF1730	not detected
Timm8b	translocase of inner mitochondrial membrane 8 homolog b (yeast)	MGI:1353424	ENSMUSG00000039016	MGI:3507366	MTF1729	not detected
Top3a	topoisomerase (DNA) III alpha	MGI:1197527	ENSMUSG00000002814	MGI:3507368	MTF1732	not detected
Tox4	TOX high mobility group box family member 4	MGI:1915389	ENSMUSG00000016831	MGI:3506216	MTF0481	not detected
Trim13	tripartite motif protein 13	MGI:1913847	ENSMUSG00000035235	MGI:3506643	MTF1064	not detected
Trim26	tripartite motif protein 26	MGI:1337056	ENSMUSG00000024457	MGI:3506647	MTF1070	not detected
Trim28	tripartite motif protein 28	MGI:109274	ENSMUSG00000005566	MGI:3506097	MTF0236	not detected
Trim44	tripartite motif-containing 44	MGI:1931835	ENSMUSG00000027189	MGI:3507302	MTF1483	not detected
Trim59	tripartite motif-containing 59	MGI:1914199	ENSMUSG00000034317	MGI:3506903	MTF1417	not detected
Trim62	tripartite motif-containing 62	MGI:1914775	ENSMUSG00000041000	MGI:3507345	MTF1632	not detected
Trps1	trichorhinophalangeal syndrome I (human)	MGI:1927616	ENSMUSG00000038679	MGI:3506944	MTF1498	not detected
Tsc22d3	TSC22 domain family, member 3	MGI:1196284	ENSMUSG00000031431	MGI:3506443	MTF0786	not detected	yes
Tsc22d4	TSC22 domain family, member 4	MGI:1926079	ENSMUSG00000029723	MGI:3506554	MTF0939	not detected	yes
Tut1	terminal uridylyl transferase 1, U6 snRNA-specific	MGI:1917294	ENSMUSG00000071645	MGI:3506999	MTF1588	not detected
Twist1	twist homolog 1 (Drosophila)	MGI:98872	ENSMUSG00000035799	MGI:3507097	MTF1821	not detected	yes
Twist2	twist homolog 2 (Drosophila)	MGI:104685	ENSMUSG00000007805	MGI:3506466	MTF0824	not detected	yes
Ubtf	upstream binding transcription factor, RNA polymerase I	MGI:98512	ENSMUSG00000020923	MGI:3506211	MTF0476	not detected	yes
Uhrf2	ubiquitin-like, containing PHD and RING finger domains 2	MGI:1923718	ENSMUSG00000024817	MGI:3506497	MTF0861	not detected	yes
Vdr	vitamin D receptor	MGI:103076	ENSMUSG00000022479	MGI:3505963	MTF0072	not detected	yes
Vezf1	vascular endothelial zinc finger 1	MGI:1313291	ENSMUSG00000018377	MGI:3507298	MTF1473	not detected	yes
Vsx2	visual system homeobox 2	MGI:88401	ENSMUSG00000021239	MGI:3506058	MTF0188	not detected
Wdfy2	WD repeat and FYVE domain containing 2	MGI:2442811	ENSMUSG00000014547	MGI:3506961	MTF1535	not detected
Wt1	Wilms tumor 1 homolog	MGI:98968	ENSMUSG00000016458	MGI:3506424	MTF0762	not detected	yes
Xiap	X-linked inhibitor of apoptosis	MGI:107572	ENSMUSG00000025860	MGI:3506867	MTF1364	not detected
Zbbx	zinc finger, B-box domain containing	MGI:2674085	ENSMUSG00000034151	MGI:3507014	MTF1616	not detected
Zbtb20	zinc finger and BTB domain containing 20	MGI:1929213	ENSMUSG00000022708	MGI:3506515	MTF0882	not detected	yes
Zbtb3	zinc finger and BTB domain containing 3	MGI:1922541	ENSMUSG00000071661	MGI:3507013	MTF1613	not detected
Zbtb33	zinc finger and BTB domain containing 33	MGI:1927290	ENSMUSG00000048047	MGI:3507301	MTF1482	not detected	yes
Zbtb43	zinc finger and BTB domain containing 43	MGI:1919084	ENSMUSG00000026788	MGI:3507277	MTF1401	not detected	yes
Zbtb49	zinc finger and BTB domain containing 49	MGI:1922329	ENSMUSG00000029127	MGI:3507011	MTF1610	not detected	yes
Zbtb6	zinc finger and BTB domain containing 6	MGI:2442998	ENSMUSG00000066798	MGI:3506953	MTF1515	not detected	yes
Zbtb7b	zinc finger and BTB domain containing 7B	MGI:102755	ENSMUSG00000028042	MGI:3506491	MTF0855	not detected	yes
Zc3h8	zinc finger CCCH type domain containing 8	MGI:1930128	ENSMUSG00000027387	MGI:3507304	MTF1485	not detected
Zcchc6	zinc finger, CCHC domain containing 6	MGI:2387179	ENSMUSG00000035248	MGI:3506992	MTF1575	not detected
Zdhhc3	zinc finger, DHHC domain containing 3	MGI:1926134	ENSMUSG00000025786	MGI:3507369	MTF1746	not detected
Zdhhc6	zinc finger, DHHC domain containing 6	MGI:1914230	ENSMUSG00000024982	MGI:3507354	MTF1671	not detected
Zdhhc7	zinc finger, DHHC domain containing 7	MGI:2142662	ENSMUSG00000031823	MGI:3507370	MTF1747	not detected
Zfand5	zinc finger, AN1-type domain 5	MGI:1278334	ENSMUSG00000024750	MGI:3506508	MTF0875	not detected
Zfand6	zinc finger, AN1-type domain 6	MGI:1929510	ENSMUSG00000030629	MGI:3507324	MTF1534	not detected
Zfml	zinc finger, matrin-like	MGI:1203484	ENSMUSG00000030016	MGI:3507358	MTF1698	not detected
Zfp105	zinc finger protein 105	MGI:1277119	ENSMUSG00000057895	MGI:3507287	MTF1444	not detected	yes
Zfp14	zinc finger protein 14	MGI:99160	ENSMUSG00000053985	MGI:3507005	MTF1602	not detected
Zfp146	zinc finger protein 146	MGI:1347092	ENSMUSG00000037029	MGI:3506501	MTF0866	not detected	yes
Zfp161	zinc finger protein 161	MGI:1195345	ENSMUSG00000049672	MGI:3506474	MTF0837	not detected	yes
Zfp174	zinc finger protein 174	MGI:2686600	ENSMUSG00000054939	MGI:4879907	MTF0845	not detected
Zfp185	zinc finger protein 185	MGI:108095	ENSMUSG00000031351	MGI:3506505	MTF0871	not detected	yes
Zfp192	zinc finger protein 192	MGI:1913815	ENSMUSG00000063894	MGI:3506506	MTF0872	not detected	yes
Zfp207	zinc finger protein 207	MGI:1340045	ENSMUSG00000017421	MGI:3506507	MTF0874	not detected	yes
Zfp217	zinc finger protein 217	MGI:2685408	ENSMUSG00000052056	MGI:3507372	MTF1761	not detected	yes
Zfp219	zinc finger protein 219	MGI:1917140	ENSMUSG00000049295	MGI:3507274	MTF1391	not detected	yes
Zfp235	zinc finger protein 235	MGI:1929117	ENSMUSG00000047603	MGI:3507269	MTF1242	not detected	yes
Zfp238	zinc finger protein 238	MGI:1353609	ENSMUSG00000063659	MGI:3506509	MTF0876	not detected	yes
Zfp275	zinc finger protein 275	MGI:1350985	ENSMUSG00000031365	MGI:3506883	MTF1381	not detected	yes
Zfp276	zinc finger protein (C2H2 type) 276	MGI:1888495	ENSMUSG00000001065	MGI:3507303	MTF1484	not detected	yes
Zfp292	zinc finger protein 292	MGI:1353423	ENSMUSG00000039967	MGI:3507071	MTF1767	not detected
Zfp35	zinc finger protein 35	MGI:99179	ENSMUSG00000063281	MGI:3506480	MTF0842	not detected
Zfp358	zinc finger protein 358	MGI:2153740	ENSMUSG00000047264	MGI:3506519	MTF0886	not detected
Zfp39	zinc finger protein 39	MGI:99183	ENSMUSG00000037001	MGI:3506483	MTF0846	not detected
Zfp40	zinc finger protein 40	MGI:99185	ENSMUSG00000002617	MGI:3507288	MTF1445	not detected
Zfp41	zinc finger protein 41	MGI:99186	ENSMUSG00000047003	MGI:3507077	MTF1780	not detected
Zfp42	zinc finger protein 42	MGI:99187	ENSMUSG00000051176	MGI:3506484	MTF0847	not detected	yes
Zfp462	zinc finger protein 462	MGI:107690	ENSMUSG00000060206	MGI:3507132	MTF1892	not detected
Zfp52	zinc finger protein 52	MGI:99199	ENSMUSG00000051341	MGI:3506485	MTF0849	not detected
Zfp521	zinc finger protein 521	MGI:95459	ENSMUSG00000024420	MGI:3506901	MTF1415	not detected	yes
Zfp536	zinc finger protein 536	MGI:1926102	ENSMUSG00000043456	MGI:3507046	MTF1679	not detected	yes
Zfp57	zinc finger protein 57	MGI:99204	ENSMUSG00000036036	MGI:3506486	MTF0850	not detected
Zfp580	zinc finger protein 580	MGI:1916242	ENSMUSG00000055633	MGI:3507031	MTF1651	not detected	yes
Zfp59	zinc finger protein 59	MGI:99206	ENSMUSG00000078779	MGI:3507033	MTF1657	not detected
Zfp593	zinc finger protein 593	MGI:1915290	ENSMUSG00000028840	MGI:3507336	MTF1596	not detected	yes
Zfp61	zinc finger protein 61	MGI:99663	ENSMUSG00000050605	MGI:3506488	MTF0852	not detected
Zfp64	zinc finger protein 64	MGI:107342	ENSMUSG00000027551	MGI:3506490	MTF0854	not detected	yes
Zfp687	zinc finger protein 687	MGI:1925516	ENSMUSG00000019338	MGI:3507119	MTF1865	not detected	yes
Zfp719	zinc finger protein 719	MGI:2444708	ENSMUSG00000030469	MGI:3506979	MTF1555	not detected	yes
Zfp746	zinc finger protein 746	MGI:1916478	ENSMUSG00000057691	MGI:3507278	MTF1406	not detected
Zfp773	zinc finger protein 773	MGI:1923623	ENSMUSG00000063535	MGI:3507335	MTF1593	not detected
Zfp777	zinc finger protein 777	MGI:1919556	ENSMUSG00000071477	MGI:3506881	MTF1379	not detected
Zfp787	zinc finger protein 787	MGI:1914359	ENSMUSG00000046792	MGI:3506893	MTF1402	not detected
Zfp809	zinc finger protein 809	MGI:2143362	ENSMUSG00000057982	MGI:3506974	MTF1550	not detected
Zfp828	zinc finger protein 828	MGI:1196398	ENSMUSG00000047710	MGI:3507055	MTF1694	not detected
Zfp9	zinc finger protein 9	MGI:99210	ENSMUSG00000072623	MGI:3507374	MTF1785	not detected
Zfp93	zinc finger protein 93	MGI:107611	ENSMUSG00000055305	MGI:3506494	MTF0858	not detected	yes
Zfp932	zinc finger protein 932	MGI:1916754	ENSMUSG00000066613	MGI:3507353	MTF1666	not detected
Zfx	zinc finger protein X-linked	MGI:99211	ENSMUSG00000079509	MGI:3506870	MTF1367	not detected
Zfyve20	zinc finger, FYVE domain containing 20	MGI:1925537	ENSMUSG00000014550	MGI:3507016	MTF1619	not detected
Zhx3	zinc fingers and homeoboxes 3	MGI:2444772	ENSMUSG00000035877	MGI:3507173	MTF1992	not detected	yes
Zic4	zinc finger protein of the cerebellum 4	MGI:107201	ENSMUSG00000036972	MGI:3506776	MTF1249	not detected	yes
Zim1	zinc finger, imprinted 1	MGI:1341879	ENSMUSG00000002266	MGI:3507083	MTF1791	not detected
Zkscan5	zinc finger with KRAB and SCAN domains 5	MGI:107533	ENSMUSG00000055991	MGI:3506495	MTF0859	not detected	yes
Zmat2	zinc finger, matrin type 2	MGI:1913742	ENSMUSG00000001383	MGI:3507333	MTF1586	not detected
Zmat5	zinc finger, matrin type 5	MGI:1914428	ENSMUSG00000009076	MGI:3506998	MTF1587	not detected
Zmiz2	zinc finger, MIZ-type containing 2	MGI:106374	ENSMUSG00000041164	MGI:3506984	MTF1561	not detected
Zranb2	zinc finger, RAN-binding domain containing 2	MGI:1858211	ENSMUSG00000028180	MGI:3507067	MTF1763	not detected
Zscan2	zinc finger and SCAN domain containing 2	MGI:99176	ENSMUSG00000038797	MGI:3506479	MTF0841	not detected	yes
Zxdc	ZXD family zinc finger C	MGI:1933108	ENSMUSG00000034430	MGI:3507309	MTF1494	not detected	yes
Zyx	zyxin	MGI:103072	ENSMUSG00000029860	MGI:3507295	MTF1462	not detected
Zzz3	zinc finger, ZZ domain containing 3	MGI:1920453	ENSMUSG00000039068	MGI:3507337	MTF1597	not detected

## Sheet: Supplementary Table 2
Supplementary Table 2: RT-PCR primers utilized for each gene in the RT-PCR analysis
Gene Name	Gene Symbol	MGI gene ID	Forward Primer (5'-3')	Reverse Primer (3'-5')	Size (bp)
cysteine rich protein 2	Crip2	MGI:1915587	CTCCAAGTGTCCCAAGTGT	CTCCTCAGTTCTCACCACAG	295
endothelial PAS domain protein 1	Epas1	MGI:109169	CTCTGCCTATGAGTTCTACCA	CAGTTACAGCCACATCGTC	326
GATA binding protein 2	Gata2	MGI:95662	ATACCCACCTATCCCTCCTA	TTCTGTCCATTCATCTTGTG	251
GATA binding protein 3	Gata3	MGI:95663	AGTGCCTCAAGTATCAGGTG	CCATTAGCGTTCCTCCTC	460
heart and neural crest derivatives expressed transcript 1	Hand1	MGI:103577	CAAGCTCTCCAAGATCAAGA	GTCTCACTGGTTTAGCTCCA	271
hypoxanthine guanine phosphoribosyl transferase	Hprt	MGI:96217	TACAGGCCAGACTTTGTTGGA	GTCACAACCGACATAAAAGGG	629
Kruppel-like factor 7	Klf7	MGI:1935151	ACTCTCTCAGCCGTGGAT	CCTGTGTGTTTCCTGTAGTG	362
LIM domain only 1	Lmo1	MGI:102812	GCTCCACTCTCTACACCAAG	CCTCCTCATAGTCCACCTG	249
mitochondrial ribosomal protein S17	Mrps17	MGI:1913508	GGTAACGACAAGGAATCAAC	GGGCATCGTGAGCAAAGTAG	297
Mus musculus heart and neural crest derivatives expressed transcript 2	Hand2	MGI:103580	GCTACATCGCCTACCTCAT	GAAGAGGAGAGCAGTGAGC	238
N-myc downstream regulated gene 2	Ndrg2	MGI:1352498	TATGGCTCGGTCACTTTTAC	CAAGACCTTCAACTGTGTCC	361
N-myc downstream regulated gene 4	Ndrg4	MGI:2384590	ACCAGCACTTTACCAGACAC	ATTATCTCCGACTACCAGCA	237
paired box gene 3	Pax3	MGI:97487	CGGAGGAGTATTTATCAACG	CTTTTTCTCGCTTTCTTCTG	427
paired-like homeobox 2b	Phox2b	MGI:1100882	ATAACCCGATAAGGACCACT	AGACCCTCTCCAACTCTTTG	219
POU domain, class 2, transcription factor 2	Pou2f2	MGI:101897	CTCTATGGCAACGACTTCAG	GATGCTGGTCCTCTTCTTG	222
reticulon 2	Rtn2	MGI:107612	GACCTGTTGTACTGGAAGGA	CACTAGGAAGAAATGCCGTA	318
reticulon 4	Rtn4	MGI:1915835	AAGTTGCCATATCAGAGGAA	AAGGCACCAACGTAAGTAAA	163
sequestosome 1	Sqstm1	MGI:107931	CCCAGACTACGACCTGTG	ATCAATGTCAACCTCAATGC	340
special AT-rich sequence binding protein 1	Satb1	MGI:105084	GAATCTCACAGGCAGTATTTG	ATTTCTCTCAGTGGCAAGG	293
SRY-box containing gene 2	Sox2	MGI:98364	CAGTACAACTCCATGACCAG	GAGTGGGAGGAAGAGGTAAC	167
